# Supplementary material for: Identification of New Leaf Rust Resistance Loci in Wheat and Wild Relatives by Array-Based SNP Genotyping and Association Genetics
Source: Front Plant Sci. 2020 Nov 16;11:583738. doi: 10.3389/fpls.2020.583738 (PMC7701059; doi:10.3389/fpls.2020.583738)
Supplement: Supplementary Table 1 — List of accessions included in the study and their respective genome, ploidy, growth habit, origin, and seed source. [file Table_1.XLSX]

## Sheet: Table S1
Table S1 List of accessions included in the study and their respective genome, ploidy, growth habit, origin, and seed source.
Entry	Accession	Genome	Species	Category	Ploidy	Growth Habit	Origin/Pedigree	Seed Source
796	EKC111_RL5009	Sb	Ae. bicornis	Wild relative	Diploid	Winter		AAFC
797	EKC112_RL5301	Sb	Ae. bicornis	Wild relative	Diploid	Winter		AAFC
814	EKC171_RL5722	UM	Ae. biuncialis = (Ae. lorentii)	Wild relative	Tetraploid	Winter		AAFC
815	EKC186_RL5847	UM	Ae. biuncialis = (Ae. lorentii)	Wild relative	Tetraploid	Winter		AAFC
823	IPK-AE113	UM	Ae. columnaris	Wild relative	Tetraploid	Winter	Armenia	IPK
822	IPK-AE111	UM	Ae. columnaris	Wild relative	Tetraploid	Winter	Azerbaijan	IPK
848	IPK-AE1607	UM	Ae. columnaris	Wild relative	Tetraploid	Winter	United Kingdom	IPK
840	IPK-AE783	M	Ae. comosa	Wild relative	Diploid	Winter	Greece	IPK
819	IPK-AE8	DM/DDM	Ae. crassa ssp. crassa	Wild relative	Teraploid/Hexaploid	Winter	Greece	IPK
842	IPK-AE899	DM/DDM	Ae. crassa ssp. crassa	Wild relative	Teraploid/Hexaploid	Winter	Iraq	IPK
829	IPK-AE290	DM/DDM	Ae. crassa ssp. crassa	Wild relative	Teraploid/Hexaploid	Winter	Turkmenistan	IPK
835	IPK-AE467	DM/DDM	Ae. crassa ssp. crassa	Wild relative	Teraploid/Hexaploid	Winter	USSR	IPK
847	IPK-AE1580	DM/DDM	Ae. crassa ssp. vavilovii	Wild relative	Teraploid/Hexaploid	Winter	Morocco	IPK
820	IPK-AE30	DM/DDM	Ae. crassa ssp. vavilovii	Wild relative	Teraploid/Hexaploid	Winter	Sweden	IPK
818	IPK-AE1	DM/DDM	Ae. crassa ssp. vavilovii	Wild relative	Teraploid/Hexaploid	Winter	USSR	IPK
827	IPK-AE162	DM/DDM	Ae. crassa ssp. vavilovii	Wild relative	Teraploid/Hexaploid	Winter	Uzbekistan	IPK
802	EKC130_RL5010	DC	Ae. cylindrica	Wild relative	Tetraploid	Winter		AAFC
801	EKC135_RL5716	DC	Ae. cylindrica	Wild relative	Tetraploid	Winter		AAFC
805	EKC154_RL5853	MU	Ae. geniculata (=ovata)	Wild relative	Tetraploid	Winter		AAFC
806	EKC158_RL5857	MU	Ae. geniculata (=ovata)	Wild relative	Tetraploid	Winter		AAFC
807	EKC159_RL5858	MU	Ae. geniculata (=ovata)	Wild relative	Tetraploid	Winter		AAFC
808	EKC160_RL5859	MU	Ae. geniculata (=ovata)	Wild relative	Tetraploid	Winter		AAFC
821	IPK-AE91	DMU	Ae. juvenalis	Wild relative	Hexaploid	Winter	United Kingdom	IPK
828	IPK-AE182	DMU	Ae. juvenalis	Wild relative	Hexaploid	Winter	Uzbekistan	IPK
836	IPK-AE497	DMU	Ae. juvenalis	Wild relative	Hexaploid	Winter	Uzbekistan	IPK
830	IPK-AE316	Sl	Ae. longissima	Wild relative	Diploid	Winter	Israel	IPK
833	IPK-AE409	Sl	Ae. longissima	Wild relative	Diploid	Winter	Israel	IPK
843	IPK-AE906	Sl	Ae. longissima	Wild relative	Diploid	Winter	Israel	IPK
831	IPK-AE346	Sl	Ae. longissima	Wild relative	Diploid	Winter	Turkey	IPK
794	EKC110_RL5302	Sl	Ae. longissima	Wild relative	Diploid	Winter		AAFC
793	EKC105_RL5723	C	Ae. markgrafii (=caudata)	Wild relative	Diploid	Winter		AAFC
813	EKC166_RL5012	UM/UMN	Ae. neglecta ssp. neglecta or recta	Wild relative	Teraploid/Hexaploid	Winter		AAFC
810	EKC163_RL5017	SU	Ae. peregrina (= variabilis)	Wild relative	Tetraploid	Winter		AAFC
811	EKC164_RL5849	SU	Ae. peregrina (= variabilis)	Wild relative	Tetraploid	Winter		AAFC
798	EKC116_RL5706	Ss	Ae. searsii	Wild relative	Diploid	Winter		AAFC
795	EKC108_RL5004	Ssh	Ae. sharonensis	Wild relative	Diploid	Winter		AAFC
789	EKC101_RL5719	S	Ae. speltoides	Progenitor or closely related species	Diploid	Winter		AAFC
788	EKC97_RL5300	S	Ae. speltoides	Progenitor or closely related species	Diploid	Winter		AAFC
790	EKC102_RL5720	S	Ae. speltoides ligustica = Ae. ligustica	Progenitor or closely related species	Diploid	Winter		AAFC
791	EKC103_RL5721	S	Ae. speltoides ligustica = Ae. ligustica	Progenitor or closely related species	Diploid	Winter		AAFC
493	RL5534	D	Ae. tauschii	Progenitor or closely related species	Diploid	Winter	Azerbaijan	AAFC
494	RL5536	D	Ae. tauschii	Progenitor or closely related species	Diploid	Winter	Azerbaijan	AAFC
495	RL5537	D	Ae. tauschii	Progenitor or closely related species	Diploid	Winter	Azerbaijan	AAFC
491	RL5524	D	Ae. tauschii	Progenitor or closely related species	Diploid	Winter	Azerbaijan	AAFC
90	BW31221	D	Ae. tauschii	Progenitor or closely related species	Diploid	Winter	Iran	AAFC
91	BW31225	D	Ae. tauschii	Progenitor or closely related species	Diploid	Winter	Iran	AAFC
97	BW31261	D	Ae. tauschii	Progenitor or closely related species	Diploid	Winter	Iran	AAFC
757	C23 (AS60)	D	Ae. tauschii	Progenitor or closely related species	Diploid	Winter	Iran	AAFC
529	RL5736	D	Ae. tauschii	Progenitor or closely related species	Diploid	Winter	Iran	AAFC
534	RL5741	D	Ae. tauschii	Progenitor or closely related species	Diploid	Winter	Iran	AAFC
535	RL5744	D	Ae. tauschii	Progenitor or closely related species	Diploid	Winter	Iran	AAFC
536	RL5745	D	Ae. tauschii	Progenitor or closely related species	Diploid	Winter	Iran	AAFC
539	RL5750	D	Ae. tauschii	Progenitor or closely related species	Diploid	Winter	Iran	AAFC
553	RL5772	D	Ae. tauschii	Progenitor or closely related species	Diploid	Winter	Iran	AAFC
556	RL5775	D	Ae. tauschii	Progenitor or closely related species	Diploid	Winter	Iran	AAFC
559	RL5778	D	Ae. tauschii	Progenitor or closely related species	Diploid	Winter	Iran	AAFC
562	RL5781	D	Ae. tauschii	Progenitor or closely related species	Diploid	Winter	Iran	AAFC
567	RL5786	D	Ae. tauschii	Progenitor or closely related species	Diploid	Winter	Iran	AAFC
538	RL5747	D	Ae. tauschii	Progenitor or closely related species	Diploid	Winter	Iran	AAFC
564	RL5783	D	Ae. tauschii	Progenitor or closely related species	Diploid	Winter	Iran	AAFC
498	RL5554	D	Ae. tauschii	Progenitor or closely related species	Diploid	Winter	Uzbekistan	AAFC
89	BW31215	D	Ae. tauschii	Progenitor or closely related species	Diploid	Winter		AAFC
94	BW31236	D	Ae. tauschii	Progenitor or closely related species	Diploid	Winter		AAFC
95	BW31260	D	Ae. tauschii	Progenitor or closely related species	Diploid	Winter		AAFC
758	C24 (AS66)	D	Ae. tauschii	Progenitor or closely related species	Diploid	Winter		AAFC
759	C26 (AS2386)	D	Ae. tauschii	Progenitor or closely related species	Diploid	Winter		AAFC
760	C29 (AS2395)	D	Ae. tauschii	Progenitor or closely related species	Diploid	Winter		AAFC
761	C30 (AS2399)	D	Ae. tauschii	Progenitor or closely related species	Diploid	Winter		AAFC
762	C31 (AS2404)	D	Ae. tauschii	Progenitor or closely related species	Diploid	Winter		AAFC
763	C32 (AS2405)	D	Ae. tauschii	Progenitor or closely related species	Diploid	Winter		AAFC
764	C33 (AS2407)	D	Ae. tauschii	Progenitor or closely related species	Diploid	Winter		AAFC
490	RL5499	D	Ae. tauschii	Progenitor or closely related species	Diploid	Winter		AAFC
483	RL5265	D	Ae. tauschii var. anathera	Progenitor or closely related species	Diploid	Winter		AAFC
578	RL5798	D	Ae. tauschii var. mayeri	Progenitor or closely related species	Diploid	Winter		AAFC
521	RL5686	D	Ae. tauschii var. strangulata	Progenitor or closely related species	Diploid	Winter	Azerbaijan	AAFC
527	RL5695	D	Ae. tauschii var. strangulata	Progenitor or closely related species	Diploid	Winter	Azerbaijan	AAFC
528	RL5699	D	Ae. tauschii var. strangulata	Progenitor or closely related species	Diploid	Winter	Iran	AAFC
545	RL5761	D	Ae. tauschii var. strangulata	Progenitor or closely related species	Diploid	Winter	Iran	AAFC
549	RL5768	D	Ae. tauschii var. strangulata	Progenitor or closely related species	Diploid	Winter	Iran	AAFC
550	RL5769	D	Ae. tauschii var. strangulata	Progenitor or closely related species	Diploid	Winter	Iran	AAFC
572	RL5791	D	Ae. tauschii var. strangulata	Progenitor or closely related species	Diploid	Winter		AAFC
574	RL5793	D	Ae. tauschii var. strangulata	Progenitor or closely related species	Diploid	Winter		AAFC
575	RL5794	D	Ae. tauschii var. strangulata	Progenitor or closely related species	Diploid	Winter		AAFC
812	EKC165_RL5011	UC/CU	Ae. triuncialis	Wild relative	Tetraploid	Winter		AAFC
816	EKC169_RL5278	UC/CU	Ae. triuncialis	Wild relative	Tetraploid	Winter		AAFC
799	EKC119_RL5727	U	Ae. umbellulata	Wild relative	Diploid	Winter		AAFC
838	IPK-AE714	U	Ae. umbellulata Zhuk. ssp. transcaucasica Dorof. & Migush.	Wild relative	Diploid	Winter	Bulgaria	IPK
839	IPK-AE740	U	Ae. umbellulata Zhuk. ssp. transcaucasica Dorof. & Migush.	Wild relative	Diploid	Winter	Turkey	IPK
841	IPK-AE825	U	Ae. umbellulata Zhuk. ssp. umbellulata var. umbellulata	Wild relative	Diploid	Winter	Turkey	IPK
817	EKC193_RL5664	DMS	Ae. vavilovii (Zhuk.)	Wild relative	Hexaploid	Winter		AAFC
804	EKC137_RL5650	DN	Ae. ventricosa	Wild relative	Tetraploid	Winter		AAFC
779	EKC11_RL5477	V	Haynaldia villosa	Wild relative	Diploid	Winter		AAFC
886	17CAN-SYNT-15A	ABD	T. aestivum (synt)	Synthetic Hexaploid Wheat	Hexaploid	Winter	AISBERG/AE.SQUARROSA(369)	CIMMYT
901	17CAN-SYNT-30A	ABD	T. aestivum (synt)	Synthetic Hexaploid Wheat	Hexaploid	Winter	AISBERG/AE.SQUARROSA(511)	CIMMYT
592	C48	ABD	T. aestivum (synt)	Synthetic Hexaploid Wheat	Hexaploid	Winter	AS2240/AS77	AAFC
583	C38	ABD	T. aestivum (synt)	Synthetic Hexaploid Wheat	Hexaploid	Spring	AS2255/AS2393	AAFC
582	C37	ABD	T. aestivum (synt)	Synthetic Hexaploid Wheat	Hexaploid	Spring	AS2255/AS2395	AAFC
579	C34	ABD	T. aestivum (synt)	Synthetic Hexaploid Wheat	Hexaploid	Spring	AS2296/AS2388	AAFC
580	C35	ABD	T. aestivum (synt)	Synthetic Hexaploid Wheat	Hexaploid	Winter	AS2313/AS2388	AAFC
581	C36	ABD	T. aestivum (synt)	Synthetic Hexaploid Wheat	Hexaploid	Winter	AS2382/AS2388	AAFC
605	C64	ABD	T. aestivum (synt)	Synthetic Hexaploid Wheat	Hexaploid	Spring	AS2399/PI355527	AAFC
584	C39	ABD	T. aestivum (synt)	Synthetic Hexaploid Wheat	Hexaploid	Spring-Winter	AS285/AS2386	AAFC
585	C40	ABD	T. aestivum (synt)	Synthetic Hexaploid Wheat	Hexaploid	Winter	AS285/AS2404	AAFC
587	C42	ABD	T. aestivum (synt)	Synthetic Hexaploid Wheat	Hexaploid	Winter	AS286/AS2386	AAFC
588	C43	ABD	T. aestivum (synt)	Synthetic Hexaploid Wheat	Hexaploid	Spring	AS286/AS2407	AAFC
586	C41	ABD	T. aestivum (synt)	Synthetic Hexaploid Wheat	Hexaploid	Winter	AS286/AS66	AAFC
589	C44	ABD	T. aestivum (synt)	Synthetic Hexaploid Wheat	Hexaploid	Winter	Langdon/AS2386	AAFC
590	C45	ABD	T. aestivum (synt)	Synthetic Hexaploid Wheat	Hexaploid	Winter	Langdon/AS2399	AAFC
591	C46	ABD	T. aestivum (synt)	Synthetic Hexaploid Wheat	Hexaploid	Winter	Langdon/AS2404	AAFC
887	17CAN-SYNT-16A	ABD	T. aestivum (synt)	Synthetic Hexaploid Wheat	Hexaploid	Winter	LANGDON/IG 126387	CIMMYT
892	17CAN-SYNT-21C	ABD	T. aestivum (synt)	Synthetic Hexaploid Wheat	Hexaploid	Winter	LANGDON/IG 131606	CIMMYT
884	17CAN-SYNT-13B	ABD	T. aestivum (synt)	Synthetic Hexaploid Wheat	Hexaploid	Winter	LANGDON/IG 48042	CIMMYT
877	17CAN-SYNT-06A	ABD	T. aestivum (synt)	Synthetic Hexaploid Wheat	Hexaploid	Winter	LANGDON/KU-2075	CIMMYT
882	17CAN-SYNT-11A	ABD	T. aestivum (synt)	Synthetic Hexaploid Wheat	Hexaploid	Winter	LANGDON/KU-20-9	CIMMYT
898	17CAN-SYNT-27A	ABD	T. aestivum (synt)	Synthetic Hexaploid Wheat	Hexaploid	Winter	LANGDON/KU-2092	CIMMYT
872	17CAN-SYNT-01A	ABD	T. aestivum (synt)	Synthetic Hexaploid Wheat	Hexaploid	Winter	LANGDON/KU-2096	CIMMYT
893	17CAN-SYNT-22A	ABD	T. aestivum (synt)	Synthetic Hexaploid Wheat	Hexaploid	Winter	LANGDON/KU-2100	CIMMYT
875	17CAN-SYNT-04A	ABD	T. aestivum (synt)	Synthetic Hexaploid Wheat	Hexaploid	Winter	LANGDON/PI 508262	CIMMYT
900	17CAN-SYNT-29A	ABD	T. aestivum (synt)	Synthetic Hexaploid Wheat	Hexaploid	Winter	LEUC 84693/AE.SQUARROSA(1026)	CIMMYT
700	Synthetic W7984	ABD	T. aestivum (synt)	Synthetic Hexaploid Wheat	Hexaploid	Spring	Mexico	AAFC
873	17CAN-SYNT-02B	ABD	T. aestivum (synt)	Synthetic Hexaploid Wheat	Hexaploid	Winter	PANDUR/AE.SQUARROSA(223)	CIMMYT
879	17CAN-SYNT-08B	ABD	T. aestivum (synt)	Synthetic Hexaploid Wheat	Hexaploid	Winter	PANDUR/AE.SQUARROSA(223)	CIMMYT
885	17CAN-SYNT-14A	ABD	T. aestivum (synt)	Synthetic Hexaploid Wheat	Hexaploid	Winter	PANDUR/AE.SQUARROSA(223)	CIMMYT
888	17CAN-SYNT-17B	ABD	T. aestivum (synt)	Synthetic Hexaploid Wheat	Hexaploid	Winter	PANDUR/AE.SQUARROSA(223)	CIMMYT
890	17CAN-SYNT-19A	ABD	T. aestivum (synt)	Synthetic Hexaploid Wheat	Hexaploid	Winter	PANDUR/AE.SQUARROSA(223)	CIMMYT
891	17CAN-SYNT-20A	ABD	T. aestivum (synt)	Synthetic Hexaploid Wheat	Hexaploid	Winter	PANDUR/AE.SQUARROSA(223)	CIMMYT
896	17CAN-SYNT-25F	ABD	T. aestivum (synt)	Synthetic Hexaploid Wheat	Hexaploid	Winter	PANDUR/AE.SQUARROSA(223)	CIMMYT
876	17CAN-SYNT-05A	ABD	T. aestivum (synt)	Synthetic Hexaploid Wheat	Hexaploid	Winter	PANDUR/AE.SQUARROSA(409)	CIMMYT
601	C57	ABD	T. aestivum (synt)	Synthetic Hexaploid Wheat	Hexaploid	Spring	PI113961/AS2386	AAFC
600	C56	ABD	T. aestivum (synt)	Synthetic Hexaploid Wheat	Hexaploid	Spring	PI113961/AS2404	AAFC
609	C68	ABD	T. aestivum (synt)	Synthetic Hexaploid Wheat	Hexaploid	Spring	PI211681AS2386	AAFC
602	C61	ABD	T. aestivum (synt)	Synthetic Hexaploid Wheat	Hexaploid	Spring	PI352335/AS2386	AAFC
603	C62	ABD	T. aestivum (synt)	Synthetic Hexaploid Wheat	Hexaploid	Winter	PI355465/AS2405	AAFC
608	C67	ABD	T. aestivum (synt)	Synthetic Hexaploid Wheat	Hexaploid	Winter	PI355465/AS60	AAFC
604	C63	ABD	T. aestivum (synt)	Synthetic Hexaploid Wheat	Hexaploid	Winter	PI355476/AS2404	AAFC
607	C66	ABD	T. aestivum (synt)	Synthetic Hexaploid Wheat	Hexaploid	Spring	PI377655/AS2386	AAFC
606	C65	ABD	T. aestivum (synt)	Synthetic Hexaploid Wheat	Hexaploid	Spring	PI377655/AS2399	AAFC
594	C50	ABD	T. aestivum (synt)	Synthetic Hexaploid Wheat	Hexaploid	Spring	PI94627/AS2386	AAFC
595	C51	ABD	T. aestivum (synt)	Synthetic Hexaploid Wheat	Hexaploid	Winter	PI94650/AS2404	AAFC
596	C52	ABD	T. aestivum (synt)	Synthetic Hexaploid Wheat	Hexaploid	Spring	PI94655/AS2404	AAFC
597	C53	ABD	T. aestivum (synt)	Synthetic Hexaploid Wheat	Hexaploid	Spring	PI94655/AS2407	AAFC
593	C49	ABD	T. aestivum (synt)	Synthetic Hexaploid Wheat	Hexaploid	Spring	PI94666/AS2405	AAFC
598	C54	ABD	T. aestivum (synt)	Synthetic Hexaploid Wheat	Hexaploid	Spring	PI94666/AS2407	AAFC
599	C55	ABD	T. aestivum (synt)	Synthetic Hexaploid Wheat	Hexaploid	Spring	PI94675/AS2405	AAFC
878	17CAN-SYNT-07A	ABD	T. aestivum (synt)	Synthetic Hexaploid Wheat	Hexaploid	Winter	UKR-OD 1530.94/AE.SQUARROSA(1027)	CIMMYT
889	17CAN-SYNT-18A	ABD	T. aestivum (synt)	Synthetic Hexaploid Wheat	Hexaploid	Winter	UKR-OD 1530.94/AE.SQUARROSA(1027)	CIMMYT
895	17CAN-SYNT-24A	ABD	T. aestivum (synt)	Synthetic Hexaploid Wheat	Hexaploid	Winter	UKR-OD 1530.94/AE.SQUARROSA(1027)	CIMMYT
880	17CAN-SYNT-09A	ABD	T. aestivum (synt)	Synthetic Hexaploid Wheat	Hexaploid	Winter	UKR-OD 1530.94/AE.SQUARROSA(458)	CIMMYT
897	17CAN-SYNT-26A	ABD	T. aestivum (synt)	Synthetic Hexaploid Wheat	Hexaploid	Winter	UKR-OD 1530.94/AE.SQUARROSA(629)	CIMMYT
881	17CAN-SYNT-10A	ABD	T. aestivum (synt)	Synthetic Hexaploid Wheat	Hexaploid	Winter	UKR-OD 761.93/AE.SQUARROSA(392)	CIMMYT
883	17CAN-SYNT-12A	ABD	T. aestivum (synt)	Synthetic Hexaploid Wheat	Hexaploid	Winter	UKR-OD 761.93/AE.SQUARROSA(392)	CIMMYT
899	17CAN-SYNT-28A	ABD	T. aestivum (synt)	Synthetic Hexaploid Wheat	Hexaploid	Winter	UKR-OD 761.93/AE.SQUARROSA(392)	CIMMYT
874	17CAN-SYNT-03A	ABD	T. aestivum (synt)	Synthetic Hexaploid Wheat	Hexaploid	Winter	UKR-OD 952.92/AE.SQUARROSA(1031)	CIMMYT
894	17CAN-SYNT-23A	ABD	T. aestivum (synt)	Synthetic Hexaploid Wheat	Hexaploid	Winter	UKR-OD 952.92/AE.SQUARROSA(1031)	CIMMYT
781	EKC24_RL5710	ABD	T. aestivum (synt)	Synthetic Hexaploid Wheat	Hexaploid	Spring		AAFC
782	EKC25_RL5712	ABD	T. aestivum (synt)	Synthetic Hexaploid Wheat	Hexaploid	Spring-Winter		AAFC
610	M321	ABD	T. aestivum (synt)	Synthetic Hexaploid Wheat	Hexaploid	Spring
730	BW779_Tezanos Printos Precoz	ABD	T. aestivum ssp. aestivum	Domesticated or cultivated wheat	Hexaploid	Spring	Argentina	AAFC
724	01C0204206_Sunbird	ABD	T. aestivum ssp. aestivum	Domesticated or cultivated wheat	Hexaploid	Spring	Australia	RICP,CZECH
739	CN10112_Gabo	ABD	T. aestivum ssp. aestivum	Domesticated or cultivated wheat	Hexaploid	Spring	Australia	PGRC
740	HARTOG	ABD	T. aestivum ssp. aestivum	Domesticated or cultivated wheat	Hexaploid	Spring	Australia	AWCC
755	JANZ	ABD	T. aestivum ssp. aestivum	Domesticated or cultivated wheat	Hexaploid	Spring	Australia	AWCC
752	Wilgoyne	ABD	T. aestivum ssp. aestivum	Domesticated or cultivated wheat	Hexaploid	Spring	Australia	AAFC
723	CN44011_Toropi	ABD	T. aestivum ssp. aestivum	Domesticated or cultivated wheat	Hexaploid	Spring	Brazil	PGRC
715	Frontana	ABD	T. aestivum ssp. aestivum	Domesticated or cultivated wheat	Hexaploid	Spring	Brazil	NSGC
725	AC Barrie	ABD	T. aestivum ssp. aestivum	Domesticated or cultivated wheat	Hexaploid	Spring	Canada	AAFC: SPARC
754	AC Cora	ABD	T. aestivum ssp. aestivum	Domesticated or cultivated wheat	Hexaploid	Spring	Canada	CDC
702	AC Domain	ABD	T. aestivum ssp. aestivum	Domesticated or cultivated wheat	Hexaploid	Spring	Canada	CDC
698	AC Karma	ABD	T. aestivum ssp. aestivum	Domesticated or cultivated wheat	Hexaploid	Spring	Canada	AAFC: SPARC
720	AC Minto	ABD	T. aestivum ssp. aestivum	Domesticated or cultivated wheat	Hexaploid	Spring	Canada	AAFC: CRC
704	AC Reed	ABD	T. aestivum ssp. aestivum	Domesticated or cultivated wheat	Hexaploid	Spring	Canada	AAFC: LRC
726	AC Vista	ABD	T. aestivum ssp. aestivum	Domesticated or cultivated wheat	Hexaploid	Spring	Canada	AAFC: SPARC
728	Bluesky	ABD	T. aestivum ssp. aestivum	Domesticated or cultivated wheat	Hexaploid	Spring	Canada	AAFC: Beaverlodge
734	CN11189_Neepawa	ABD	T. aestivum ssp. aestivum	Domesticated or cultivated wheat	Hexaploid	Spring	Canada	PGRC
741	CN38927_Katepwa	ABD	T. aestivum ssp. aestivum	Domesticated or cultivated wheat	Hexaploid	Spring	Canada	PGRC
738	Fieldstar BW365	ABD	T. aestivum ssp. aestivum	Domesticated or cultivated wheat	Hexaploid	Spring	Canada	AAFC: CRC
706	Foremost	ABD	T. aestivum ssp. aestivum	Domesticated or cultivated wheat	Hexaploid	Spring	Canada	AAFC: SPARC & LRC
705	Grandin	ABD	T. aestivum ssp. aestivum	Domesticated or cultivated wheat	Hexaploid	Spring	Canada	AAFC: CRC
756	HC374	ABD	T. aestivum ssp. aestivum	Domesticated or cultivated wheat	Hexaploid	Spring	Canada	AAFC
742	LEADER (BW535)	ABD	T. aestivum ssp. aestivum	Domesticated or cultivated wheat	Hexaploid	Spring	Canada	AAFC: SPARC
743	Lillian = BW776	ABD	T. aestivum ssp. aestivum	Domesticated or cultivated wheat	Hexaploid	Spring	Canada	AAFC: SPARC
721	Pasqua	ABD	T. aestivum ssp. aestivum	Domesticated or cultivated wheat	Hexaploid	Spring	Canada	AAFC: CRC
746	Peace(PT416)	ABD	T. aestivum ssp. aestivum	Domesticated or cultivated wheat	Hexaploid	Spring	Canada	AAFC: CRC
747	Regent	ABD	T. aestivum ssp. aestivum	Domesticated or cultivated wheat	Hexaploid	Spring	Canada	AAFC: CRC
701	RL4452	ABD	T. aestivum ssp. aestivum	Domesticated or cultivated wheat	Hexaploid	Spring	Canada	AAFC
703	Roblin	ABD	T. aestivum ssp. aestivum	Domesticated or cultivated wheat	Hexaploid	Spring	Canada	AAFC: CRC
722	Selkirk	ABD	T. aestivum ssp. aestivum	Domesticated or cultivated wheat	Hexaploid	Spring	Canada	AAFC
750	Stanley	ABD	T. aestivum ssp. aestivum	Domesticated or cultivated wheat	Hexaploid	Spring	Canada	CDC
694	Superb	ABD	T. aestivum ssp. aestivum	Domesticated or cultivated wheat	Hexaploid	Spring	Canada	AAFC: CRC
697	WhiteGlenlea	ABD	T. aestivum ssp. aestivum	Domesticated or cultivated wheat	Hexaploid	Spring	Canada	PSD
871	Emerson-1	ABD	T. aestivum ssp. aestivum	Domesticated or cultivated wheat	Hexaploid	Winter	Canada	AAFC: LRC
693	Chinese Spring	ABD	T. aestivum ssp. aestivum	Domesticated or cultivated wheat	Hexaploid	Spring	China	USDA-ARS
717	PI58548	ABD	T. aestivum ssp. aestivum	Domesticated or cultivated wheat	Hexaploid	Spring	China	NSGC
695	Sumai3	ABD	T. aestivum ssp. aestivum	Domesticated or cultivated wheat	Hexaploid	Spring	China	NSGC
714	RL6050	ABD	T. aestivum ssp. aestivum	Domesticated or cultivated wheat	Hexaploid	Spring	Iran	AAFC
735	CN32076_Nobeoka Bozu	ABD	T. aestivum ssp. aestivum	Domesticated or cultivated wheat	Hexaploid	Spring	Japan	PGRC
736	CN32077_Nyu Bay	ABD	T. aestivum ssp. aestivum	Domesticated or cultivated wheat	Hexaploid	Spring	Japan	PGRC
732	CN10719_Kenya Farmer	ABD	T. aestivum ssp. aestivum	Domesticated or cultivated wheat	Hexaploid	Spring	Kenya	PGRC
748	Salamouni	ABD	T. aestivum ssp. aestivum	Domesticated or cultivated wheat	Hexaploid	Spring	Lebanon	USDA-ARS
729	BW31100	ABD	T. aestivum ssp. aestivum	Domesticated or cultivated wheat	Hexaploid	Spring	Mexico	AAFC
731	Carberry BW874	ABD	T. aestivum ssp. aestivum	Domesticated or cultivated wheat	Hexaploid	Spring	Mexico	AAFC: SPARC
719	Lalbahadur (Pavon 1B)	ABD	T. aestivum ssp. aestivum	Domesticated or cultivated wheat	Hexaploid	Spring	Mexico	AAFC
699	Opata	ABD	T. aestivum ssp. aestivum	Domesticated or cultivated wheat	Hexaploid	Spring	Mexico	NSGC
745	Pavon 76	ABD	T. aestivum ssp. aestivum	Domesticated or cultivated wheat	Hexaploid	Spring	Mexico	AAFC
749	Sonora 64	ABD	T. aestivum ssp. aestivum	Domesticated or cultivated wheat	Hexaploid	Spring	Mexico	AAFC
751	Weebill-1	ABD	T. aestivum ssp. aestivum	Domesticated or cultivated wheat	Hexaploid	Spring	Mexico	AAFC
727	Aus30426_Otane	ABD	T. aestivum ssp. aestivum	Domesticated or cultivated wheat	Hexaploid	Spring	New Zealand	AWCC
733	CN11057_Maria Escobar	ABD	T. aestivum ssp. aestivum	Domesticated or cultivated wheat	Hexaploid	Spring	Peru	PGRC
716	Terenzio	ABD	T. aestivum ssp. aestivum	Domesticated or cultivated wheat	Hexaploid	Spring	Portugal	USDA-ARS
737	CN9591_Bage	ABD	T. aestivum ssp. aestivum	Domesticated or cultivated wheat	Hexaploid	Spring	Uruguay	PGRC
718	Fielder-1	ABD	T. aestivum ssp. aestivum	Domesticated or cultivated wheat	Hexaploid	Spring	United States of America	AAFC: LRC
744	ND694=Parshall	ABD	T. aestivum ssp. aestivum	Domesticated or cultivated wheat	Hexaploid	Spring	United States of America	NDSU
671	Thatcher	ABD	T. aestivum ssp. aestivum	Domesticated or cultivated wheat	Hexaploid	Spring	United States of America	PGRC
696	BW278	ABD	T. aestivum ssp. aestivum	Domesticated or cultivated wheat	Hexaploid	Spring		AAFC
707	RL6058	ABD	T. aestivum ssp. aestivum	Domesticated or cultivated wheat	Hexaploid	Spring		AAFC
710	RL6069	ABD	T. aestivum ssp. aestivum	Domesticated or cultivated wheat	Hexaploid	Spring		AAFC
711	RL6070	ABD	T. aestivum ssp. aestivum	Domesticated or cultivated wheat	Hexaploid	Spring		AAFC
713	RL6077	ABD	T. aestivum ssp. aestivum	Domesticated or cultivated wheat	Hexaploid	Spring		AAFC
708	RL6091	ABD	T. aestivum ssp. aestivum	Domesticated or cultivated wheat	Hexaploid	Spring		AAFC
712	RL6106	ABD	T. aestivum ssp. aestivum	Domesticated or cultivated wheat	Hexaploid	Spring		AAFC
709	RL6159	ABD	T. aestivum ssp. aestivum	Domesticated or cultivated wheat	Hexaploid	Spring		AAFC
168	CWI42787	ABD	T. aestivum ssp. compactum	Domesticated or cultivated wheat	Hexaploid	Spring	Denmark	AAFC
166	CN12213	ABD	T. aestivum ssp. compactum	Domesticated or cultivated wheat	Hexaploid	Spring		PGRC
165	CN2674	ABD	T. aestivum ssp. compactum	Domesticated or cultivated wheat	Hexaploid	Spring		PGRC
456	01C0204206	ABD	T. aestivum ssp. graecum	Domesticated or cultivated wheat	Hexaploid	Spring	Australia	RICP,CZECH
455	01C0203832	ABD	T. aestivum ssp. lutescense	Domesticated or cultivated wheat	Hexaploid	Spring	Australia	RICP,CZECH
359	01C0203285	ABD	T. aestivum ssp. lutescense	Domesticated or cultivated wheat	Hexaploid	Spring	Czech	RICP,CZECH
365	01C0105549	ABD	T. aestivum ssp. lutescense	Domesticated or cultivated wheat	Hexaploid	Spring	Yugoslavia	RICP,CZECH
176	CN99032	ABD	T. aestivum ssp. macha	Domesticated or cultivated wheat	Hexaploid	Spring		PGRC
34	AS11585	ABD	T. aestivum ssp. spelta	Domesticated or cultivated wheat	Hexaploid	Spring	Canada	PGRC
33	AS11527	ABD	T. aestivum ssp. spelta	Domesticated or cultivated wheat	Hexaploid	Spring	Czech	PGRC
162	CN12229	ABD	T. aestivum ssp. spelta	Domesticated or cultivated wheat	Hexaploid	Spring	Czech	PGRC
163	CN12261	ABD	T. aestivum ssp. spelta	Domesticated or cultivated wheat	Hexaploid	Spring	Czech	PGRC
164	CN37599	ABD	T. aestivum ssp. spelta	Domesticated or cultivated wheat	Hexaploid	Spring	Sweden	PGRC
160	CN1849	ABD	T. aestivum ssp. spelta	Domesticated or cultivated wheat	Hexaploid	Spring		PGRC
161	CN2758	ABD	T. aestivum ssp. spelta	Domesticated or cultivated wheat	Hexaploid	Spring		PGRC
870	IPK-TRI19322	ABD	T. aestivum ssp. spelta var. vavilovii Jakubz. (Spelted form)	Domesticated or cultivated wheat	Hexaploid	Spring	Germany	IPK
171	CN33803	ABD	T. aestivum ssp. spherococcum	Domesticated or cultivated wheat	Hexaploid	Spring	Georgia	PGRC
169	CN11647	ABD	T. aestivum ssp. spherococcum	Domesticated or cultivated wheat	Hexaploid	Spring	Hungary	PGRC
170	CN11739	ABD	T. aestivum ssp. spherococcum	Domesticated or cultivated wheat	Hexaploid	Spring	Hungary	PGRC
173	CN33893	ABD	T. aestivum ssp. spherococcum	Domesticated or cultivated wheat	Hexaploid	Spring	India	PGRC
172	CN33892	ABD	T. aestivum ssp. spherococcum	Domesticated or cultivated wheat	Hexaploid	Spring	Pakistan	PGRC
175	CWI42988	ABD	T. aestivum ssp. spherococcum	Domesticated or cultivated wheat	Hexaploid	Spring		PGRC
174	G3893	ABD	T. aestivum ssp. spherococcum	Domesticated or cultivated wheat	Hexaploid	Spring		PGDC
88	CWI16956	Am	T. monococcum	Progenitor or closely related species	Diploid	Winter	Russia	AAFC
87	CWI19490_RL5444	Am	T. monococcum	Progenitor or closely related species	Diploid	Winter	Turkey	AAFC
786	EKC58_RL5216	Am	T. monococcum ssp. aegilopoides	Progenitor or closely related species	Diploid	Winter		AAFC
73	CN37617	Am	T. monococcum ssp. monococcum	Progenitor or closely related species	Diploid	Winter	Bulgaria	PGRC
74	CN12440	Am	T. monococcum ssp. monococcum	Progenitor or closely related species	Diploid	Winter	France	PGRC
72	CN11649	Am	T. monococcum ssp. monococcum	Progenitor or closely related species	Diploid	Winter	Hungary	PGRC
78	CN37611	Am	T. monococcum ssp. monococcum	Progenitor or closely related species	Diploid	Winter	United Kingdom	PGRC
76	CN11756	Am	T. monococcum ssp. monococcum	Progenitor or closely related species	Diploid	Winter		PGRC
783	EKC37_RL5247	Am	T. monococcum var. albo-hornemannii	Progenitor or closely related species	Diploid	Winter		AAFC
784	EKC47_RL5509	Am	T. monococcum var. albo-hornemannii	Progenitor or closely related species	Diploid	Winter		AAFC
785	EKC48_RL5510	Am	T. monococcum var. hornemannii	Progenitor or closely related species	Diploid	Winter		AAFC
861	IPK-TRI7272	AtG	T. timopheevii	Wild relative	Tetraploid	Winter	Ethiopia	IPK
867	IPK-TRI13604	AtG	T. timopheevii	Wild relative	Tetraploid	Winter	Georgia	IPK
868	IPK-TRI13606	AtG	T. timopheevii	Wild relative	Tetraploid	Winter	Georgia	IPK
853	IPK-TRI4349	AtG	T. timopheevii	Wild relative	Tetraploid	Winter	Hungary	IPK
849	IPK-TRI677	AtG	T. timopheevii	Wild relative	Tetraploid	Winter	USSR	IPK
862	IPK-TRI7301	AtG	T. timopheevii (Zhuk.) Zhuk. var. nigrum Ericzjan (=T. timonovum)	Wild relative	Tetraploid	Winter		IPK
40	CN10545	AB	T. turgidum	Domesticated or cultivated wheat	Tetraploid	Spring	Canada	PGRC
41	CN10547	AB	T. turgidum	Domesticated or cultivated wheat	Tetraploid	Spring	Canada	PGRC
42	CN11002	AB	T. turgidum	Domesticated or cultivated wheat	Tetraploid	Spring	Canada	PGRC
43	CN11003	AB	T. turgidum	Domesticated or cultivated wheat	Tetraploid	Spring	Canada	PGRC
44	CN11573	AB	T. turgidum	Domesticated or cultivated wheat	Tetraploid	Spring	Canada	PGRC
45	CN11579	AB	T. turgidum	Domesticated or cultivated wheat	Tetraploid	Spring	Canada	PGRC
47	CN12224	AB	T. turgidum	Domesticated or cultivated wheat	Tetraploid	Spring	Canada	PGRC
39	CN1748	AB	T. turgidum	Domesticated or cultivated wheat	Tetraploid	Spring	Canada	PGRC
53	CN51246	AB	T. turgidum	Domesticated or cultivated wheat	Tetraploid	Spring	Canada	PGRC
627	AS2255	AB	T. turgidum	Domesticated or cultivated wheat	Tetraploid	Spring	China	AAFC
46	CN12222	AB	T. turgidum	Domesticated or cultivated wheat	Tetraploid	Spring	Czech	PGRC
35	CN12223	AB	T. turgidum	Domesticated or cultivated wheat	Tetraploid	Spring	Czech	PGRC
48	CN12225	AB	T. turgidum	Domesticated or cultivated wheat	Tetraploid	Spring	Czech	PGRC
49	CN12226	AB	T. turgidum	Domesticated or cultivated wheat	Tetraploid	Spring	Czech	PGRC
50	CN12227	AB	T. turgidum	Domesticated or cultivated wheat	Tetraploid	Spring	Czech	PGRC
51	CN12230	AB	T. turgidum	Domesticated or cultivated wheat	Tetraploid	Spring	Czech	PGRC
14	CN12232	AB	T. turgidum	Domesticated or cultivated wheat	Tetraploid	Spring	Czech	PGRC
52	CN12233	AB	T. turgidum	Domesticated or cultivated wheat	Tetraploid	Spring	Czech	PGRC
37	CN2644	AB	T. turgidum	Domesticated or cultivated wheat	Tetraploid	Spring	Portugal	PGRC
54	CN51253	AB	T. turgidum	Domesticated or cultivated wheat	Tetraploid	Spring	Russia	PGRC
38	CN51254	AB	T. turgidum	Domesticated or cultivated wheat	Tetraploid	Spring	Russia	PGRC
55	CN51255	AB	T. turgidum	Domesticated or cultivated wheat	Tetraploid	Spring	Russia	PGRC
56	CN51256	AB	T. turgidum	Domesticated or cultivated wheat	Tetraploid	Spring	Russia	PGRC
57	CN51257	AB	T. turgidum	Domesticated or cultivated wheat	Tetraploid	Spring	Russia	PGRC
58	CN51258	AB	T. turgidum	Domesticated or cultivated wheat	Tetraploid	Spring	Russia	PGRC
59	CN51259	AB	T. turgidum	Domesticated or cultivated wheat	Tetraploid	Spring	Russia	PGRC
60	CN51263	AB	T. turgidum	Domesticated or cultivated wheat	Tetraploid	Spring	Russia	PGRC
61	CN51265	AB	T. turgidum	Domesticated or cultivated wheat	Tetraploid	Spring	Russia	PGRC
104	DW7195	AB	T. turgidum	Domesticated or cultivated wheat	Tetraploid	Spring	Spain	AAFC
36	CN32158	AB	T. turgidum	Domesticated or cultivated wheat	Tetraploid	Spring	United States of America	PGRC
62	CN51269	AB	T. turgidum	Domesticated or cultivated wheat	Tetraploid	Spring	United States of America	PGRC
611	AS2240	AB	T. turgidum	Domesticated or cultivated wheat	Tetraploid	Spring		AAFC
628	AS285	AB	T. turgidum	Domesticated or cultivated wheat	Tetraploid	Spring		AAFC
629	AS286	AB	T. turgidum	Domesticated or cultivated wheat	Tetraploid	Spring		AAFC
780	EKC22_RL5347	SAm	T. turgidum (amphiploid)	Wild relative	Tetraploid	Spring		AAFC
854	IPK-TRI4354	AB	T. turgidum convar. compositum (L.f.) A.Filat. var. plinianum Korn.	Domesticated or cultivated wheat	Tetraploid	Spring	Canada	IPK
137	CN32502	AB	T. turgidum ssp. carthlicum	Domesticated or cultivated wheat	Tetraploid	Spring	Armenia	PGRC
134	CN32496	AB	T. turgidum ssp. carthlicum	Domesticated or cultivated wheat	Tetraploid	Spring	Georgia	PGRC
138	CN40686	AB	T. turgidum ssp. carthlicum	Domesticated or cultivated wheat	Tetraploid	Spring	Georgia	PGRC
135	CN32498	AB	T. turgidum ssp. carthlicum	Domesticated or cultivated wheat	Tetraploid	Spring	Hungary	PGRC
144	CWI44563	AB	T. turgidum ssp. carthlicum	Domesticated or cultivated wheat	Tetraploid	Spring	Iran	AAFC
136	CN32500	AB	T. turgidum ssp. carthlicum	Domesticated or cultivated wheat	Tetraploid	Spring	Iraq	PGRC
139	DW7196	AB	T. turgidum ssp. carthlicum	Domesticated or cultivated wheat	Tetraploid	Spring	Jordan	AAFC
142	CWI44453	AB	T. turgidum ssp. carthlicum	Domesticated or cultivated wheat	Tetraploid	Spring	Russia	AAFC
145	CWI44464	AB	T. turgidum ssp. carthlicum	Domesticated or cultivated wheat	Tetraploid	Spring	Russia	AAFC
143	CWI44562	AB	T. turgidum ssp. carthlicum	Domesticated or cultivated wheat	Tetraploid	Spring	Russia	AAFC
146	Blackbird	AB	T. turgidum ssp. carthlicum	Domesticated or cultivated wheat	Tetraploid	Spring
141	CWI44150	AB	T. turgidum ssp. carthlicum	Domesticated or cultivated wheat	Tetraploid	Spring		AAFC
140	CWI5222	AB	T. turgidum ssp. carthlicum	Domesticated or cultivated wheat	Tetraploid	Spring		AAFC
800	EKC127_RL5577	AB	T. turgidum ssp. carthlicum (=persicum)	Domesticated or cultivated wheat	Tetraploid	Winter		AAFC
851	IPK-TRI3241	AB	T. turgidum ssp. compositum var. plinianum	Domesticated or cultivated wheat	Tetraploid	Spring	Canada	IPK
110	CWI18234	AB	T. turgidum ssp. dicoccoides	Progenitor or closely related species	Tetraploid	Spring	Armenia	AAFC
127	CN32486	AB	T. turgidum ssp. dicoccoides	Progenitor or closely related species	Tetraploid	Spring	Ethiopia	PGRC
107	CN32494	AB	T. turgidum ssp. dicoccoides	Progenitor or closely related species	Tetraploid	Spring	Hungary	PGRC
105	CN32492	AB	T. turgidum ssp. dicoccoides	Progenitor or closely related species	Tetraploid	Spring	Israel	PGRC
117	5310	AB	T. turgidum ssp. dicoccoides	Progenitor or closely related species	Tetraploid	Spring	Mexico	AAFC
118	5315	AB	T. turgidum ssp. dicoccoides	Progenitor or closely related species	Tetraploid	Spring	Mexico	AAFC
106	CN32493	AB	T. turgidum ssp. dicoccoides	Progenitor or closely related species	Tetraploid	Spring	Spain	PGRC
112	CWI16984	AB	T. turgidum ssp. dicoccoides	Progenitor or closely related species	Tetraploid	Spring	Spain	AAFC
113	CWI17128	AB	T. turgidum ssp. dicoccoides	Progenitor or closely related species	Tetraploid	Spring	Spain	AAFC
108	CN32495	AB	T. turgidum ssp. dicoccoides	Progenitor or closely related species	Tetraploid	Spring	Switzerland	PGRC
869	IPK-TRI18539	AB	T. turgidum ssp. dicoccoides	Progenitor or closely related species	Tetraploid	Winter	Turkey	IPK
116	CWI18902	AB	T. turgidum ssp. dicoccoides	Progenitor or closely related species	Tetraploid	Spring	Turkey	AAFC
111	CWI15345	AB	T. turgidum ssp. dicoccoides	Progenitor or closely related species	Tetraploid	Spring		AAFC
125	CN32482	AB	T. turgidum ssp. dicoccum	Progenitor or closely related species	Tetraploid	Spring	Armenia	PGRC
613	PI94627	AB	T. turgidum ssp. dicoccum	Progenitor or closely related species	Tetraploid	Spring	Asia Minor	NSGC
621	PI355465	AB	T. turgidum ssp. dicoccum	Progenitor or closely related species	Tetraploid	Spring	Belgium	NSGC
622	PI355476	AB	T. turgidum ssp. dicoccum	Progenitor or closely related species	Tetraploid	Spring-Winter	Belgium	NSGC
615	PI94655	AB	T. turgidum ssp. dicoccum	Progenitor or closely related species	Tetraploid	Spring	Bulgaria	NSGC
614	PI94650	AB	T. turgidum ssp. dicoccum	Progenitor or closely related species	Tetraploid	Spring	Czech	NSGC
131	CWI19155	AB	T. turgidum ssp. dicoccum	Progenitor or closely related species	Tetraploid	Spring	Ethiopia	AAFC
618	PI113961	AB	T. turgidum ssp. dicoccum	Progenitor or closely related species	Tetraploid	Spring	Georgia	NSGC
619	PI113963	AB	T. turgidum ssp. dicoccum	Progenitor or closely related species	Tetraploid	Spring	Georgia	NSGC
624	PI415152	AB	T. turgidum ssp. dicoccum	Progenitor or closely related species	Tetraploid	Spring-Winter	Israel	NSGC
130	CWI36567	AB	T. turgidum ssp. dicoccum	Progenitor or closely related species	Tetraploid	Spring-Winter	Libya	AAFC
124	CN2652	AB	T. turgidum ssp. dicoccum	Progenitor or closely related species	Tetraploid	Spring	Romania	PGRC
616	PI94666	AB	T. turgidum ssp. dicoccum	Progenitor or closely related species	Tetraploid	Spring	Russia	NSGC
126	CN32483	AB	T. turgidum ssp. dicoccum	Progenitor or closely related species	Tetraploid	Spring	Saudi Arabia	PGRC
128	CN32488	AB	T. turgidum ssp. dicoccum	Progenitor or closely related species	Tetraploid	Spring	Serbia	PGRC
623	PI377655	AB	T. turgidum ssp. dicoccum	Progenitor or closely related species	Tetraploid	Spring	Serbia	NSGC
133	DW7191	AB	T. turgidum ssp. dicoccum	Progenitor or closely related species	Tetraploid	Spring	Tunisia	AAFC
132	DW7193	AB	T. turgidum ssp. dicoccum	Progenitor or closely related species	Tetraploid	Spring	Tunisia	AAFC
612	PI94614	AB	T. turgidum ssp. dicoccum	Progenitor or closely related species	Tetraploid	Spring	Ukraine	NSGC
620	PI352335	AB	T. turgidum ssp. dicoccum	Progenitor or closely related species	Tetraploid	Spring	United States of America	NSGC
617	PI94675	AB	T. turgidum ssp. dicoccum	Progenitor or closely related species	Tetraploid	Spring	United States of America	NSGC
630	AC Avonlea	AB	T. turgidum ssp. durum	Domesticated or cultivated wheat	Tetraploid	Spring	Canada	AAFC: SPARC
631	AC Morse	AB	T. turgidum ssp. durum	Domesticated or cultivated wheat	Tetraploid	Spring	Canada	AAFC: CRC
632	AC Napoleon	AB	T. turgidum ssp. durum	Domesticated or cultivated wheat	Tetraploid	Spring	Canada	CDC
634	AC Pathfinder	AB	T. turgidum ssp. durum	Domesticated or cultivated wheat	Tetraploid	Spring	Canada	AAFC: SPARC
635	Commander	AB	T. turgidum ssp. durum	Domesticated or cultivated wheat	Tetraploid	Spring	Canada	AAFC: SPARC
636	DT 773 (Brigade)	AB	T. turgidum ssp. durum	Domesticated or cultivated wheat	Tetraploid	Spring	Canada	AAFC: SPARC
638	Kyle	AB	T. turgidum ssp. durum	Domesticated or cultivated wheat	Tetraploid	Spring	Canada	AAFC: SPARC
639	Strongfield	AB	T. turgidum ssp. durum	Domesticated or cultivated wheat	Tetraploid	Spring	Canada	AAFC: SPARC
637	DT 776 (Eurostar)	AB	T. turgidum ssp. durum	Domesticated or cultivated wheat	Tetraploid	Spring	Canada	AAFC: SPARC
119	CN7773	AB	T. turgidum ssp. durum	Domesticated or cultivated wheat	Tetraploid	Spring	Israel	PGRC
121	CN10163	AB	T. turgidum ssp. durum	Domesticated or cultivated wheat	Tetraploid	Spring	South Africa	PGRC
120	CN7786	AB	T. turgidum ssp. durum	Domesticated or cultivated wheat	Tetraploid	Spring	Tunisia	PGRC
626	Langdon	AB	T. turgidum ssp. durum	Domesticated or cultivated wheat	Tetraploid	Spring	United States of America	USDA-ARS
151	CN45831	AB	T. turgidum ssp. polonicum	Domesticated or cultivated wheat	Tetraploid	Spring		PGRC
152	CN51900	AB	T. turgidum ssp. polonicum	Domesticated or cultivated wheat	Tetraploid	Spring		PGRC
153	CN51903	AB	T. turgidum ssp. polonicum	Domesticated or cultivated wheat	Tetraploid	Spring		PGRC
154	CN51933	AB	T. turgidum ssp. polonicum	Domesticated or cultivated wheat	Tetraploid	Spring		PGRC
148	CN10543	AB	T. turgidum ssp. turanicum	Domesticated or cultivated wheat	Tetraploid	Spring	Canada	PGRC
625	PI211691	AB	T. turgidum ssp. turanicum	Domesticated or cultivated wheat	Tetraploid	Spring	Turkey	NSGC
149	CN11587	AB	T. turgidum ssp. turanicum	Domesticated or cultivated wheat	Tetraploid	Spring		PGRC
147	CN1839	AB	T. turgidum ssp. turanicum	Domesticated or cultivated wheat	Tetraploid	Spring		PGRC
102	CN40845	AB	T. turgidum ssp. turgidum	Domesticated or cultivated wheat	Tetraploid	Spring	Ethiopia	PGRC
103	CN40848	AB	T. turgidum ssp. turgidum	Domesticated or cultivated wheat	Tetraploid	Spring	Ethiopia	PGRC
99	CN1837	AB	T. turgidum ssp. turgidum	Domesticated or cultivated wheat	Tetraploid	Spring	Portugal	PGRC
101	CN33858	AB	T. turgidum ssp. turgidum	Domesticated or cultivated wheat	Tetraploid	Spring	United States of America	PGRC
100	CN11761	AB	T. turgidum ssp. turgidum	Domesticated or cultivated wheat	Tetraploid	Spring		PGRC
850	IPK-TRI2230	AB	T. turgidum ssp. turgidum var. striatum	Domesticated or cultivated wheat	Tetraploid	Spring	United States of America	IPK
852	IPK-TRI3365	AB	T. turgidum var. linnaeanum	Domesticated or cultivated wheat	Tetraploid	Winter	China	IPK
856	IPK-TRI4653	AB	T. turgidum var. linnaeanum (Alef.) Korn - Australischer	Domesticated or cultivated wheat	Tetraploid	Winter	Australia	IPK
67	CN38247	A	T. urartu	Progenitor or closely related species	Diploid	Winter	Iraq	PGRC
863	IPK-TRI7315	ABD	T. vavilovii (Tumanian) Jakubz. var. vavilovii = T. syriacum	Domesticated or cultivated wheat	Hexaploid	Winter	Armenia	IPK
855	IPK-TRI4630	ABD	T. vavilovii (Tumanian) Jakubz. var. vavilovii = T. syriacum	Domesticated or cultivated wheat	Hexaploid	Winter	China	IPK
864	IPK-TRI11555	ABD	T. vavilovii (Tumanian) Jakubz. var. vavilovii = T. syriacum	Domesticated or cultivated wheat	Hexaploid	Winter	USSR	IPK
865	IPK-TRI11556	ABD	T. vavilovii (Tumanian) Jakubz. var. vavilovii = T. syriacum	Domesticated or cultivated wheat	Hexaploid	Winter	USSR	IPK
858	IPK-TRI7258	GAAm	T. zhukovskyi	Wild relative	Hexaploid	Winter	Georgia	IPK
860	IPK-TRI7270	GAAm	T. zhukovskyi	Wild relative	Hexaploid	Winter	Georgia	IPK
857	IPK-TRI5416	GAAm	T. zhukovskyi	Wild relative	Hexaploid	Winter	USSR	IPK
859	IPK-TRI7262	GAAm	T. zhukovskyi	Wild relative	Hexaploid	Winter	USSR	IPK
866	IPK-TRI12094	GAAm	T. zhukovskyi	Wild relative	Hexaploid	Winter		IPK
