# Supplementary material for: Identification of New Leaf Rust Resistance Loci in Wheat and Wild Relatives by Array-Based SNP Genotyping and Association Genetics
Source: Front Plant Sci. 2020 Nov 16;11:583738. doi: 10.3389/fpls.2020.583738 (PMC7701059; doi:10.3389/fpls.2020.583738)
Supplement: Supplementary Table 2 — Infection type scores of accessions rated for response against six leaf rust isolates. Scores are based on the Stakman scale (A) and their linear conversion using a 1–9 scale (B). [file Table_2.XLSX]

## Sheet: Table S2A
Table S2A Infection type (IT) ratings based on the Stakman scale for response against six leaf rust isolates.
Entry	Accession	MBDS	MBRJ	MGBJ	TDBG1	TDBG2	TJBJ
14	CN12232	;	;1=	;1=/3+	X-	X	;/3+
33	AS11527	3+	3	3+	3	3+	3+
34	AS11585	3+	3+	3+	3+	3+	3+
35	CN12223	;	;	;	;	NA	;
36	CN32158	;1=	;1-	;1=	;1=	;1=	;1=
37	CN2644	3+	;1-	1-	1+	1-	1-
38	CN51254	3+	3-	3	12	2	3
39	CN1748	3	3-	3	;1=	;	3+
40	CN10545	3+	3+	3+	3+	3+	3+
41	CN10547	;1=	;1=	;1=	;	1-	;
42	CN11002	;1=	;1=	;1=	;1=	;1=	;
43	CN11003	3+	3+	3+	3+	3+	3+
44	CN11573	3+	3+	3+	X	3+	X
45	CN11579	3+	3+	3+	X	X	3+
46	CN12222	NA	1-	3-	3+	3	3
47	CN12224	3+	3	3+	3+	3+	3+
48	CN12225	3+	X-	X	NA	NA	NA
50	CN12227	;1=	;1=	;1=	1-	X	;1=
51	CN12230	;1-	1-	;1=	;1=	X	;1=
52	CN12233	3+	1-/3+	3+	3+	3	3+
53	CN51246	NA	NA	NA	NA	;	;
54	CN51253	2+	33-	3+	X	1+	3+
55	CN51255	1-	;1-	1-	;	1-	1-
56	CN51256	1-	;1-1=	;1-	;1-	;1-	1-
57	CN51257	;1-	;1-	;1-	NA	;1-	NA
58	CN51258	1+	;1-	;1-	;1-	X-	;1-
59	CN51259	;1=	3+	;1=	;1-	;	;1=
60	CN51263	3+	3+	3-	NA	3-	3+
61	CN51265	2-	2+	23	1-	2-	3+
62	CN51269	2+	1+	2-	;1-	1+	1+
67	CN38247	3+	3+	3+	3+	3+	3+
73	CN37617	;	;	;	;	NA	;
76	CN11756	;1=	;	;	NA	NA	NA
78	CN37611	;1=	;	;	;	;	;
89	BW31215	2-	;1=	;	;	;	;
90	BW31221	3-	NA	;	;1=	;1-	;1-
91	BW31225	3-	3-	;	;	NA	;
94	BW31236	;	0;	0	0	0;	0
95	BW31260	2	11-	1-	2+	2+	2+
97	BW31261	1-	0;	;	2-	;1-	;1-
99	CN1837	;1=	;1=	;1=	;	;1-	;
100	CN11761	2+	2+	23	12	3+	3+
101	CN33858	;1=	;1=	;1=	;	;1=	;
102	CN40845	3+	3+/;1=	3+	3+	3+	3+
103	CN40848	2-	X	;1-	;1=	;	1-
104	DW7195	;1-	;1=	;1=	;	;	;1=
106	CN32493	3+	3+	3+	X	X	X
107	CN32494	3+	3+	3+	3+	3	3+
108	CN32495	3+	3+	3+	3+	3+	3+
110	CWI18234	3+	3+	3+	3+	3+	3+
111	CWI15345	3+	3+	3+	3+	3+	3
112	CWI16984	3+	3	3+	3+	3+	3+
113	CWI17128	3+	3	3-	X	X	X
117	5310	;1=	;1=	;1=	;1=	;1=	;1=
118	5315	3+	3+	3+	3+	X	3+
119	CN7773	1+3-	1+	1+	1+	1+	1+
120	CN7786	;1=	;1=	;1=	;	;	;1=
121	CN10163	1+	1-	1-	;1-	1-	1-
124	CN2652	3+	3-	3-	;1=	;1=	3-
125	CN32482	;1=	;1=	1-	;	;	;
126	CN32483	2+	2	2	;1=	1-	1-
127	CN32486	;1-	;1=	;1=	;1=	;	;1=
128	CN32488	2	3	2	;1-	1-	23
130	CWI36567	3+	3+	3	X	X	3+
131	CWI19155	3+	12	2	X-	2-	23
132	DW7193	;1=	;1=	;1=	;	;	;
133	DW7191	;1-	;1=	;1=	;1=/3+	;1=	;1=
134	CN32496	3+	3+	3+	3+	3+	3+
135	CN32498	3+	3+	3+	3+	3+	3+
136	CN32500	3+	3+	3+	3+	3+	3+
137	CN32502	3+	3+	3+	3+	3+	3+
138	CN40686	3+	3+	3+	3+	3+	3+
139	DW7196	3+	3+	3+	3+	3+	3+
140	CWI5222	3+	3+	3+	3+	3+	3+
141	CWI44150	3+	3+	3+	3+	3+	3+
142	CWI44453	3+	3+	3+	3+	3+	3+
143	CWI44562	3+	3+	3+	3+	3+	3+
144	CWI44563	3+	3+	3+	3+	3+	3+
145	CWI44464	3+	3+	3+	X	X	3+
146	Blackbird	3+	3+	3+	3+	3+	3+
147	CN1839	1-	1-	;1=	1-	1-	1-
148	CN10543	3+	;1=	;1=	;1=	;1=	;1=
149	CN11587	3+	3+	3+	X	;1=X	3+
151	CN45831	;	;	;	;	;	;
152	CN51900	;1-	;1-	;1-	;1-	;1-	;1-
154	CN51933	;1=	2	2-	;1=	;1-	;1-
160	CN1849	;1=	3+	3+	3-	3+	3+
161	CN2758	3+	3+	3+	3+	3+	3+
162	CN12229	;1-	12	23	X	X	23
163	CN12261	3+	3	23	X	X	;1-
164	CN37599	3+	3+	X	X	X	X
165	CN2674	3+	3+	3+	X	X	3+
166	CN12213	3+	3+	3+	3+	3+	3+
168	CWI42787	1-	;1=	;1=	;	0	;
169	CN11647	3+	3+	3+	3+	3+	3+
170	CN11739	3+	3+	3+	3+	3+	3+
171	CN33803	3+	3+	3+	X	3+	3+
172	CN33892	3+	3+	3+	3+	0/3+	3+
173	CN33893	3+	3+	3+	3+	3+	3+
174	G3893	;	;	;	3+	3+	3+
175	CWI42988	3+	3+	3+	X	X	3+
176	CN99032	3+	3+	3+	3+	3+	3+
359	01C0203285	3+	3+	3+	3+	3+	3+
365	01C0105549	;1=	;1-	;	;	;	;1-
455	01C0203832	3+	3+	3+	3+	3+	3+
456	01C0204206	3+	3+	3+	X	X	3+
483	RL5265	NA	3	3-	3+	3+	3
490	RL5499	NA	NA	NA	3+	NA	NA
491	RL5524	0;	0;	0	0	0	0
493	RL5534	NA	NA	3	3	3-	NA
494	RL5536	NA	;1=	NA	;	;	;
495	RL5537	NA	;1=	;	;	;1=	;
498	RL5554	NA	NA	3-	NA	3-	3-
521	RL5686	2-	;1-	;	NA	;1-	;1=
527	RL5695	3	23	3-	3+	3+	23
528	RL5699	3	1-	;	;	;	;
529	RL5736	3+	3-	3	3-	3-	3-
534	RL5741	2	3+	3+	3+	3+	3+
535	RL5744	23	23	3+	3+	3+	3+
536	RL5745	2+	NA	3+	NA	3+	3+
538	RL5747	3	3	3	3+	3+	3+
539	RL5750	3	1-	;1-	NA	NA	;1-
545	RL5761	;	;	;	;	;	;
549	RL5768	;	NA	0	;	0	0
550	RL5769	NA	NA	1-	;1-	2-	2
553	RL5772	3+	3	3	NA	NA	NA
556	RL5775	NA	NA	0	0	0	0
559	RL5778	NA	NA	;	NA	;	;
562	RL5781	1-	1-	;1=	1-	2-	;2-
564	RL5783	2+	2+	2-	2-	3+	2-
567	RL5786	NA	NA	2-	3+	3+	3-
572	RL5791	3+	;12	;	;	;1=	;1-
574	RL5793	;	;	;	;1-	;	;
575	RL5794	3+	3	3	3	3	3
578	RL5798	0;	0;	;	;1-	0	;
579	C34	3+	3+	3+	3+	3+	3+
580	C35	3+	3+	3+	3+	3+	3+
581	C36	3+	4	3+	3+	3+	3+
582	C37	3+	3+	3+	3+	3+	3+
583	C38	3+	3+	3+	3+	3+	3+
584	C39	3+	3+	3+	X	3+	3+
585	C40	3+	3+	3+	3+	3	3+
586	C41	3+	3+	3+	;1-	;1-	3+
587	C42	11+	1-	;1-	;1-	;1-	;1-
588	C43	3+	33+	3+	X	X	3
589	C44	;1-	;1-	;1-	;1-	;1-	;1-
590	C45	1-	;1-	;1-	;1-	;1=	;1-
591	C46	3+	3+	3+	3+	3+	3+
592	C48	3+	3+	3+	3+	3+	3+
593	C49	23	;1-	1-	;1=	;1-	;1-
594	C50	3-	1-	;	;	;	;1-
595	C51	1-	1-	;1-	;1-	;1-	;1-
596	C52	3+	3+	3+	;	;1-	3+
597	C53	3+	3+	3+	0	;	NA
598	C54	NA	;	;1-	;	;	;1-
599	C55	2-	3+	;23-	0	X	1-
600	C56	3	3-	2-	;	;1=	1-
601	C57	3+	3+	3+	3+	X	3+
602	C61	;1-	;1=	;1=	;	;	;1-
603	C62	3+	3+	3+	3+	3+	3+
604	C63	3+	3+	3+	3+	3+	3+
605	C64	3+	3+	3+	3+	3+	3+
606	C65	3+	3+	3+	3+	3+	3+
607	C66	3+	3+	3+	X	X	3
608	C67	3+	3+	3+	X/3+	3+	3+4
609	C68	;1-	;1=	;1-	;1=	;1-	;1-
610	M321	0	0	0	0	0	0;
611	AS2240	3+	X+	3+	X	X	3-
612	PI94614	1-	;1-	2-	;1-	;1-	;1-
613	PI94627	3+	3+	3+	X	X	3+
614	PI94650	;	;	;	;	;	;
615	PI94655	3-	3=?	3+	0;	0	3
616	PI94666	2-	3-	3	;	;1-	;1=
617	PI94675	1-	;1-	3	;1=	0	;1-
618	PI113961	2-	12	2-	;	;1=	2-
619	PI113963	3+	3+	3+	NA	NA	NA
620	PI352335	3+	3-	3+	;	;	3-
621	PI355465	3+	3+	3+	3+	3+	3+
622	PI355476	3+	3+	3+	3+	3+	3+
623	PI377655	3+	3+	3+	0	X	3+
624	PI415152	NA	2-	NA	1-	NA	NA
625	PI211691	3	3	3	3+	3+	3
626	Langdon	;1=	;1-	2-	;	;	;
627	AS2255	3+	3+	3+	3+	3+	3+
628	AS285	X	;1-	;1-	;1=	;1-	;1-
629	AS286	X	X?	X-	;	;1=	;1-
630	AC Avonlea	;	;	;	;	;	;
631	AC Morse	2-	;1=	;1-	;1=	;1=	;1-
632	AC Napoleon	2-	1-	2	1-	12-	1-
634	AC Pathfinder	2-	1-	2	1-	1-	1-
635	Commander	2	12	2-	1-	1-	1-
636	DT 773 (Brigade)	;1-	;1-	;1-	;1-	;1-	;1-
638	Kyle	;1-	12-	X-	;1-	;1-	1-
639	Strongfield	;1=	;1=	;1=	;	;1=	;
671	Thatcher	3+	3+	3+	3+	3+	3+
693	Chinese Spring	3+	3+	3+	X	X	3+
694	Superb	;	;	3+/;	3+	3+	3+
695	Sumai3	3+	3+	3+	3	3	3
696	BW278	1+	1-	3-	1+	1+	1+
697	WhiteGlenlea	3+	3+	3+	3+	3+	3+
698	AC Karma	1+	;1-	3	1-	1-	1-
699	Opata	3+	3+	3+	;1=	;1=	13
700	Synthetic W7984	3-	X	X	1-	3	;1-
701	RL4452	3+	3+	3+4	3+	3+	3+
702	AC Domain	1+	1-	3-	1+	1+	1+
703	Roblin	3+	3+	3+	3+	3+	3
704	AC Reed	3+	3+	3+	X	X	3+
705	Grandin	0;	;	;	1+	1+	1+
706	Foremost	3	;1-	1-	;1-	;1-	;1-
707	RL6058	3+	3+	3+	3+	3+	3+
708	RL6091	3+	3+	3+	3+	3+	3+
709	RL6159	3+	3+	3+	3+	3+	3+
710	RL6069	3+	3+	3+	3+	3+	3+
711	RL6070	3+	3+	3+	3+	3+	3+
712	RL6106	3+	3+	3+	3+	3+	3+
713	RL6077	3+	3+	3+	3+	3+	3+
714	RL6050	3+	3+	3+	3+	3+	3-
715	Frontana	3+	X	3+	;	;1-	X
716	Terenzio	;1-	;1-	;	0	;1=	;
717	PI58548	;1-	;1=	0;	0	0;	;
718	Fielder-1	3+	3+	3+	;	;	3+
719	Lalbahadur (Pavon 1B)	3+	3+	3+	0	;1-	3+
720	AC Minto	;1-	X;12	;1=	;1-	;1-	;1-
721	Pasqua	;	3+	;	;	;	;
722	Selkirk	1+	1+	2+	1-	1+	1+
723	CN44011_Toropi	3+	3+	3+	3+	3+	3+
724	01C0204206_Sunbird	;	;	;	3	3-?	3
725	AC Barrie	1+	1-	12	1-	1-	1-
726	AC Vista	3+	2-	2	2-	2-	;2-
727	Aus30426_Otane	3+	3+	3+	3+	3+	3+
728	Bluesky	3+	3+	3+	3+	3+	3+
729	BW31100	;1-	;	;1=	;	;	;1=
730	BW779_Tezanos Printos Precoz	3-	;1-	X	;	;	;
731	Carberry BW874	0	0;	0;	1+	1+	1+
732	CN10719_Kenya Farmer	3+	3+	3+	3+	3+	3+
733	CN11057_Maria Escobar	3+	X-	X	0	1-	;1=
734	CN11189_Neepawa	3+	3+	3+	3+	3+	3+
735	CN32076_Nobeoka Bozu	3+	3+	3+4	3	3+	3+
736	CN32077_Nyu Bay	3+	3+	3+4	3+	3+	3+
737	CN9591_Bage	3+	3+/X	;1-	X	X	;12
738	Fieldstar BW365	;1-	;1=	;1-	13-	;1-	;1=
739	CN10112_Gabo	3+	3+	3+	0?	X	3+
740	HARTOG	3+	3+	3+	3	3+	3+
741	CN38927_Katepwa	;1-	3+	;1-	;	;	;1=
742	LEADER (BW535)	3+	3+	3+	NA	3+	3+
743	Lillian = BW776	;1-	3+	X	0	;	;1=
744	ND694=Parshall	0	;	0;	1+	1+	1+3-
745	Pavon 76	3+	1+	3+	1+	X/3	3-
746	Peace(PT416)	3+	3+	3+	3	3+	3-
747	Regent	3+	3+	3+	X-	X	3+
748	Salamouni	3+	3+	3+	3+	3+	3+
749	Sonora 64	3+	3+	3+	X	X	3
750	Stanley	3+	3+	3+	X	X	3+
751	Weebill-1	3+	3+	3+	3+	3+	3+
752	Wilgoyne	3-	X-	22-	;1=	;	1-
754	AC Cora	0	0;	0	1-	;1=	;
755	JANZ	;	;	0	0	X	;1=
756	HC374	3+	3+	3+	3+	3+	3+
757	C23 (AS60)	;1-	;	NA	NA	NA	NA
758	C24 (AA66)	3+	23	3	3+	NA	3
759	C26 (AS2386)	;	;	NA	;	;	;
760	C29 (AS2395)	;1-	;1=	;	;	;	;
761	C30 (AS2399)	;	1	;	;	;	;
762	C31 (AS2404)	23	22-	;	1-	;	3+
763	C32 (AS2405)	3-	13	;1-	;1-	;1-	;1-
764	C33 (AS2407)	;1=	;1=	;	;	;	;
779	EKC11_RL5477	2	;	NA	NA	NA	;1-
781	EKC24_RL5710	3+	3+	3+	X?	3+	X
782	EKC25_RL5712	3	23	23	3	3	23
783	EKC37_RL5247	0;	1-	;1=	;	;1-	;1-
784	EKC47_RL5509	;	;	;	;	;	;
785	EKC48_RL5510	;	;	;	;	;	;
786	EKC58_RL5216	;	;	;1=	;1-	NA	;1-
788	EKC97_RL5300	0;	0;	0	0	;	0
789	EKC101_RL5719	0;	NA	0	0	0	NA
790	EKC102_RL5720	;	;	;1=	;	;	;
791	EKC103_RL5721	;	;	;	;	0	0
793	EKC105_RL5723	3	3	NA	NA	3-?	3+
794	EKC110_RL5302	;1-	;1=	3+	3	3	1-
795	EKC108_RL5004	23	3+	;1-	;1-	;1-	;1-
796	EKC111_RL5009	3-	3	3+	3+	3+	3+
797	EKC112_RL5301	3	3	3+	3+	3+	3+
798	EKC116_RL5706	NA	NA	3?	3+	23	23?
799	EKC119_RL5727	;	;	;1=	;	;	0
800	EKC127_RL5577	1-	1-	2-	2-	2-	1+
801	EKC135_RL5716	3+	1+3-	NA	3+	3+	3+
802	EKC130_RL5010	;	0	;	;	;	;
805	EKC154_RL5853	2-	3-?	;1=	1-	3-	3
806	EKC158_RL5857	3-?	NA	2-	NA	;	NA
807	EKC159_RL5858	2-	;1=	;1=	NA	;	;
808	EKC160_RL5859	NA	NA	1-	NA	NA	NA
810	EKC163_RL5017	11-	1-	;1-	;	;	;1-
811	EKC164_RL5849	23	NA	3-	NA	23	NA
812	EKC165_RL5011	2-	2-	;1-	;	;	;1-
813	EKC166_RL5012	2-	22+	2-	1+	2-	2-
814	EKC171_RL5722	NA	NA	3-	3+	3+	3+
815	EKC186_RL5847	3+	3+	23-	3+	2-	2-
818	IPK-AE1	3	3+	3	3+	3+	3+
819	IPK-AE8	3	3	3+	3+	3+	3+
820	IPK-AE30	3	3+	3+	3+	3+	3+
821	IPK-AE91	3+	3+	3+	X	X	3+
822	IPK-AE111	NA	;	NA	;	;	;
823	IPK-AE113	1-	NA	NA	;1-	2-	NA
827	IPK-AE162	23	3	3+	3	3+	3+
828	IPK-AE182	3+	NA	34	X	X	3+
830	IPK-AE316	NA	;	;	;	;	;/3+
831	IPK-AE346	1-	13	;1-	1-	1-	;1-
835	IPK-AE467	3-	3	3+	3+	3+	3+
838	IPK-AE714	23-	2-	NA	2+	2+	NA
841	IPK-AE825	11+	1-	1-	;	NA	;1-
842	IPK-AE899	23	23	3	23	3+	3+
843	IPK-AE906	;1-	11+	2-	2-	2-	2-
847	IPK-AE1580	12	;1-	2-	2-	3+	2+
848	IPK-AE1607	1-	;	;	;	;	;
849	IPK-TRI677	;	0	;	;	;	;
852	IPK-TRI3365	11-	11-	2+	2+	3	2-
853	IPK-TRI4349	0;	;	;	;	;	;
855	IPK-TRI4630	3+	3+	3+	3+	3+	3+4
856	IPK-TRI4653	11-	11-	2-	2-	2-	1-
857	IPK-TRI5416	0;	0;	0;	;	;	;
858	IPK-TRI7258	;	NA	;	;	;	;
860	IPK-TRI7270	NA	;	;	;	;	;
861	IPK-TRI7272	3+	NA	3+	;	3+	3+
863	IPK-TRI7315	3+	3+	3+	3+	3+	3+4
864	IPK-TRI11555	3+4	3+	3+	3+	3+	3+
865	IPK-TRI11556	3+	3+4	3+	3+	3+4	3+
866	IPK-TRI12094	0	0;	;	NA	;	;
867	IPK-TRI13604	0;	0;	;	;	;	;
868	IPK-TRI13606	0;	;	;	;	;	;
871	Emerson-1	3+	1-	X	3+	3+	3-
872	17CAN-SYNT-01A	1-	;	;1-	3	1-	;1-
873	17CAN-SYNT-02B	22+	;1-	;1-	3	;1-	;1=
874	17CAN-SYNT-03A	3	3+	3+	3+	3	3+
875	17CAN-SYNT-04A	3+	23	3+	3	3+	3
876	17CAN-SYNT-05A	3+	3+	1+	2+	3+	3+
877	17CAN-SYNT-06A	;1=	;1-	;1-	;1-	;1=	;1=
878	17CAN-SYNT-07A	;1-	;1-	;1-	1+3+	;1=	1-
879	17CAN-SYNT-08B	3+	3+	3+	3+	3+	3+
880	17CAN-SYNT-09A	4	4	3+	3+	3+	3+
881	17CAN-SYNT-10A	3+4	4	3+	3+	3+4	3+4
882	17CAN-SYNT-11A	34	3-	23	2+3	2+	2+
883	17CAN-SYNT-12A	4	3+	3+	3+	3+4	3+
884	17CAN-SYNT-13B	22+	2-	23	2+	2+	2-
885	17CAN-SYNT-14A	3+	3+	3+	;1-X	;1-X	3+
886	17CAN-SYNT-15A	3+4	34	23	3+	3+	3+
887	17CAN-SYNT-16A	3+	1+	2	2+	2+	2+
888	17CAN-SYNT-17B	4	3+	3+	3+	3+	3+
889	17CAN-SYNT-18A	11+	;1-	;1=	;1=	;	;1-
890	17CAN-SYNT-19A	3+	3	3+	X-	X	2
891	17CAN-SYNT-20A	3-	22-	;1-	;1-	;	2-
892	17CAN-SYNT-21C	2-	2-	2+	2-	2+	2-
893	17CAN-SYNT-22A	2-	;1-	;1-	3+	2-	2-
894	17CAN-SYNT-23A	3	3+	3+	3+	3+	3+
895	17CAN-SYNT-24A	3+	3+	3+	3+	3+	3+
896	17CAN-SYNT-25F	3	3	3+	;	;1=	;1-
897	17CAN-SYNT-26A	3+	4	3+4	3+	3+	3+
898	17CAN-SYNT-27A	22-	4	3+	3+	3+	3-
899	17CAN-SYNT-28A	33-	;1-	3+	3/X	3/X	3+
900	17CAN-SYNT-29A	3+	3+	3	X	X	3+4
901	17CAN-SYNT-30A	2-	1-	X	X	;	2+
The isolates tested were 12-3 MBDS, 128-1 MBRJ, 74-2 MGBJ, 11-180-1 TDBG, 06-1-1 TDBG, and 77-2 TJBJ. For simplicity, these were referred to as MBDS, MBRJ, MGBJ, TDBG1, TDBG2, and TJBJ, respectively.

## Sheet: Table S2B 
Table S2B Infection type (IT) ratings converted to a 1-9 scale for response against six leaf rust isolates.
Entry	Accession	MBDS	MBRJ	MGBJ	TDBG1	TDBG2	TJBJ
14	CN12232	1	2	NA	6	6	NA
33	AS11527	7	7	7	7	7	7
34	AS11585	7	7	7	7	7	7
35	CN12223	1	1	1	1	NA	1
36	CN32158	2	2	2	2	2	2
37	CN2644	7	2	2	3	2	2
38	CN51254	7	7	7	4	5	7
39	CN1748	7	7	7	2	1	7
40	CN10545	7	7	7	7	7	7
41	CN10547	2	2	2	1	2	1
42	CN11002	2	2	2	2	2	1
43	CN11003	7	7	7	7	7	7
44	CN11573	7	7	7	6	7	6
45	CN11579	7	7	7	6	6	7
46	CN12222	NA	2	7	7	7	7
47	CN12224	7	7	7	7	7	7
48	CN12225	7	6	6	NA	NA	NA
50	CN12227	2	2	2	2	6	2
51	CN12230	2	2	2	2	6	2
52	CN12233	7	NA	7	7	7	7
53	CN51246	NA	NA	NA	NA	1	1
54	CN51253	5	7	7	6	3	7
55	CN51255	2	2	2	1	2	2
56	CN51256	2	2	2	2	2	2
57	CN51257	2	2	2	NA	2	NA
58	CN51258	3	2	2	2	6	2
59	CN51259	2	7	2	2	1	2
60	CN51263	7	7	7	NA	7	7
61	CN51265	5	5	5	2	5	7
62	CN51269	5	3	5	2	3	3
67	CN38247	7	7	7	7	7	7
73	CN37617	1	1	1	1	NA	1
76	CN11756	2	1	1	NA	NA	NA
78	CN37611	2	1	1	1	1	1
89	BW31215	5	2	1	1	1	1
90	BW31221	7	NA	1	2	2	2
91	BW31225	7	7	1	1	NA	1
94	BW31236	1	1	1	1	1	1
95	BW31260	5	3	2	5	5	5
97	BW31261	3	1	1	5	2	2
99	CN1837	2	2	2	1	2	1
100	CN11761	5	5	5	4	7	7
101	CN33858	2	2	2	1	2	1
102	CN40845	7	NA	7	7	7	7
103	CN40848	5	6	2	2	1	2
104	DW7195	2	2	2	1	1	2
106	CN32493	7	7	7	6	6	6
107	CN32494	7	7	7	7	7	7
108	CN32495	7	7	7	7	7	7
110	CWI18234	7	7	7	7	7	7
111	CWI15345	7	7	7	7	7	7
112	CWI16984	7	7	7	7	7	7
113	CWI17128	7	7	7	6	6	6
117	5310	2	2	2	2	2	2
118	5315	7	7	7	7	6	7
119	CN7773	3	3	3	3	3	3
120	CN7786	2	2	2	1	1	2
121	CN10163	3	2	2	2	2	2
124	CN2652	7	7	7	2	2	7
125	CN32482	2	2	2	1	1	1
126	CN32483	5	5	5	2	2	2
127	CN32486	2	2	2	2	1	2
128	CN32488	5	7	5	2	2	5
130	CWI36567	7	7	7	6	6	7
131	CWI19155	7	4	5	6	5	5
132	DW7193	2	2	2	1	1	1
133	DW7191	2	2	2	NA	2	2
134	CN32496	7	7	7	7	7	7
135	CN32498	7	7	7	7	7	7
136	CN32500	7	7	7	7	7	7
137	CN32502	7	7	7	7	7	7
138	CN40686	7	7	7	7	7	7
139	DW7196	7	7	7	7	7	7
140	CWI5222	7	7	7	7	7	7
141	CWI44150	7	7	7	7	7	7
142	CWI44453	7	7	7	7	7	7
143	CWI44562	7	7	7	7	7	7
144	CWI44563	7	7	7	7	7	7
145	CWI44464	7	7	7	6	6	7
146	Blackbird	7	7	7	7	7	7
147	CN1839	2	2	2	2	2	2
148	CN10543	7	2	2	2	2	2
149	CN11587	7	7	7	6	6	7
151	CN45831	1	1	1	1	1	1
152	CN51900	2	2	2	2	2	2
154	CN51933	2	5	5	2	2	2
160	CN1849	2	7	7	7	7	7
161	CN2758	7	7	7	7	7	7
162	CN12229	2	4	5	6	6	5
163	CN12261	7	7	5	6	6	2
164	CN37599	7	7	6	6	6	6
165	CN2674	7	7	7	6	6	7
166	CN12213	7	7	7	7	7	7
168	CWI42787	2	2	2	1	1	1
169	CN11647	7	7	7	7	7	7
170	CN11739	7	7	7	7	7	7
171	CN33803	7	7	7	6	7	7
172	CN33892	7	7	7	7	NA	7
173	CN33893	7	7	7	7	7	7
174	G3893	1	1	1	7	7	7
175	CWI42988	7	7	7	6	6	7
176	CN99032	7	7	7	7	7	7
359	01C0203285	7	7	7	7	7	7
365	01C0105549	2	2	1	1	1	2
455	01C0203832	7	7	7	7	7	7
456	01C0204206	7	7	7	6	6	7
483	RL5265	NA	7	7	7	7	7
490	RL5499	NA	NA	NA	7	NA	NA
491	RL5524	1	1	1	1	1	1
493	RL5534	NA	NA	7	7	7	NA
494	RL5536	NA	2	NA	1	1	1
495	RL5537	NA	2	1	1	2	1
498	RL5554	NA	NA	7	NA	7	7
521	RL5686	5	2	1	NA	2	2
527	RL5695	7	5	7	7	7	5
528	RL5699	7	2	1	1	1	1
529	RL5736	7	7	7	7	7	7
534	RL5741	5	7	7	7	7	7
535	RL5744	5	5	7	7	7	7
536	RL5745	5	NA	7	NA	7	7
538	RL5747	7	7	7	7	7	7
539	RL5750	7	2	2	NA	NA	2
545	RL5761	1	1	1	1	1	1
549	RL5768	1	NA	1	1	1	1
550	RL5769	NA	NA	2	2	5	5
553	RL5772	7	7	7	NA	NA	NA
556	RL5775	NA	NA	1	1	1	1
559	RL5778	NA	NA	1	NA	1	1
562	RL5781	2	2	2	2	5	5
564	RL5783	5	5	5	5	7	5
567	RL5786	NA	NA	5	7	7	7
572	RL5791	7	4	1	1	2	2
574	RL5793	1	1	1	2	1	1
575	RL5794	7	7	7	7	7	7
578	RL5798	1	1	1	2	1	1
579	C34	7	7	7	7	7	7
580	C35	7	7	7	7	7	7
581	C36	7	9	7	7	7	7
582	C37	7	7	7	7	7	7
583	C38	7	7	7	7	7	7
584	C39	7	7	7	6	7	7
585	C40	7	7	7	7	7	7
586	C41	7	7	7	2	2	7
587	C42	3	2	2	2	2	2
588	C43	7	7	7	6	6	7
589	C44	2	2	2	2	2	2
590	C45	2	2	2	2	2	2
591	C46	7	7	7	7	7	7
592	C48	7	7	7	7	7	7
593	C49	5	2	2	2	2	2
594	C50	7	2	1	1	1	2
595	C51	2	2	2	2	2	2
596	C52	7	7	7	1	2	7
597	C53	7	7	7	1	1	NA
598	C54	NA	1	2	1	1	2
599	C55	5	7	5	1	6	2
600	C56	7	7	5	1	2	2
601	C57	7	7	7	7	6	7
602	C61	2	2	2	1	1	2
603	C62	7	7	7	7	7	7
604	C63	7	7	7	7	7	7
605	C64	7	7	7	7	7	7
606	C65	7	7	7	7	7	7
607	C66	7	7	7	6	6	7
608	C67	7	7	7	NA	7	8
609	C68	2	2	2	2	2	2
610	M321	1	1	1	1	1	1
611	AS2240	7	6	7	6	6	7
612	PI94614	2	2	5	2	2	2
613	PI94627	7	7	7	6	6	7
614	PI94650	1	1	1	1	1	1
615	PI94655	7	7	7	1	1	7
616	PI94666	5	7	7	1	2	2
617	PI94675	2	2	7	2	1	2
618	PI113961	5	4	5	1	2	5
619	PI113963	7	7	7	NA	NA	NA
620	PI352335	7	7	7	1	1	7
621	PI355465	7	7	7	7	7	7
622	PI355476	7	7	7	7	7	7
623	PI377655	7	7	7	1	6	7
624	PI415152	NA	5	NA	2	NA	NA
625	PI211691	7	7	7	7	7	7
626	Langdon	2	2	5	1	1	1
627	AS2255	7	7	7	7	7	7
628	AS285	6	2	2	2	2	2
629	AS286	6	6	6	1	2	2
630	AC Avonlea	1	1	1	1	1	1
631	AC Morse	5	2	2	2	2	2
632	AC Napoleon	5	2	5	2	4	2
634	AC Pathfinder	5	2	5	2	2	2
635	Commander	5	4	5	2	2	2
636	DT 773 (Brigade)	2	2	2	2	2	2
638	Kyle	2	4	6	2	2	2
639	Strongfield	2	2	2	1	2	1
671	Thatcher	7	7	7	7	7	7
693	Chinese Spring	7	7	7	6	6	7
694	Superb	1	1	NA	7	7	7
695	Sumai3	7	7	7	7	7	7
696	BW278	3	2	7	3	3	3
697	WhiteGlenlea	7	7	7	7	7	7
698	AC Karma	3	2	7	2	2	2
699	Opata	7	7	7	2	2	3
700	Synthetic W7984	7	6	6	2	7	2
701	RL4452	7	7	8	7	7	7
702	AC Domain	3	2	7	3	3	3
703	Roblin	7	7	7	7	7	7
704	AC Reed	7	7	7	6	6	7
705	Grandin	1	1	1	3	3	3
706	Foremost	7	2	2	2	2	2
707	RL6058	7	7	7	7	7	7
708	RL6091	7	7	7	7	7	7
709	RL6159	7	7	7	7	7	7
710	RL6069	7	7	7	7	7	7
711	RL6070	7	7	7	7	7	7
712	RL6106	7	7	7	7	7	7
713	RL6077	7	7	7	7	7	7
714	RL6050	7	7	7	7	7	7
715	Frontana	7	6	7	1	2	6
716	Terenzio	2	2	1	1	2	1
717	PI58548	2	2	1	1	1	1
718	Fielder-1	7	7	7	1	1	7
719	Lalbahadur (Pavon 1B)	7	7	7	1	2	7
720	AC Minto	2	6	2	2	2	2
721	Pasqua	1	7	1	1	1	1
722	Selkirk	3	3	5	2	3	3
723	CN44011_Toropi	7	7	7	7	7	7
724	01C0204206_Sunbird	1	1	1	7	7	7
725	AC Barrie	3	2	4	2	2	2
726	AC Vista	7	5	5	5	5	5
727	Aus30426_Otane	7	7	7	7	7	7
728	Bluesky	7	7	7	7	7	7
729	BW31100	2	1	2	1	1	2
730	BW779_Tezanos Printos Precoz	7	2	6	1	1	1
731	Carberry BW874	1	1	1	3	3	3
732	CN10719_Kenya Farmer	7	7	7	7	7	7
733	CN11057_Maria Escobar	7	6	6	1	2	2
734	CN11189_Neepawa	7	7	7	7	7	7
735	CN32076_Nobeoka Bozu	7	7	8	7	7	7
736	CN32077_Nyu Bay	7	7	8	7	7	7
737	CN9591_Bage	7	NA	2	6	6	4
738	Fieldstar BW365	2	2	2	3	2	2
739	CN10112_Gabo	7	7	7	1	6	7
740	HARTOG	7	7	7	7	7	7
741	CN38927_Katepwa	2	7	2	1	1	2
742	LEADER (BW535)	7	7	7	NA	7	7
743	Lillian = BW776	2	7	6	1	1	2
744	ND694=Parshall	1	1	1	3	3	3
745	Pavon 76	7	3	7	3	NA	7
746	Peace(PT416)	7	7	7	7	7	7
747	Regent	7	7	7	6	6	7
748	Salamouni	7	7	7	7	7	7
749	Sonora 64	7	7	7	6	6	7
750	Stanley	7	7	7	6	6	7
751	Weebill-1	7	7	7	7	7	7
752	Wilgoyne	7	6	5	2	1	2
754	AC Cora	1	1	1	2	2	1
755	JANZ	1	1	1	1	6	2
756	HC374	7	7	7	7	7	7
757	C23 (AS60)	2	1	NA	NA	NA	NA
758	C24 (AA66)	7	5	7	7	NA	7
759	C26 (AS2386)	1	1	NA	1	1	1
760	C29 (AS2395)	2	2	1	1	1	1
761	C30 (AS2399)	1	3	1	1	1	1
762	C31 (AS2404)	5	5	1	2	1	7
763	C32 (AS2405)	7	3	2	2	2	2
764	C33 (AS2407)	2	2	1	1	1	1
779	EKC11_RL5477	5	1	NA	NA	NA	2
781	EKC24_RL5710	7	7	7	6	7	6
782	EKC25_RL5712	7	5	5	7	7	5
783	EKC37_RL5247	1	2	2	1	2	2
784	EKC47_RL5509	1	1	1	1	1	1
785	EKC48_RL5510	1	1	1	1	1	1
786	EKC58_RL5216	1	1	2	2	NA	2
788	EKC97_RL5300	1	1	1	1	1	1
789	EKC101_RL5719	1	NA	1	1	1	NA
790	EKC102_RL5720	1	1	2	1	1	1
791	EKC103_RL5721	1	1	1	1	1	1
793	EKC105_RL5723	7	7	NA	NA	7	7
794	EKC110_RL5302	2	2	7	7	7	2
795	EKC108_RL5004	5	7	2	2	2	2
796	EKC111_RL5009	7	7	7	7	7	7
797	EKC112_RL5301	7	7	7	7	7	7
798	EKC116_RL5706	NA	NA	7	7	5	5
799	EKC119_RL5727	1	1	2	1	1	1
800	EKC127_RL5577	2	2	5	5	5	3
801	EKC135_RL5716	7	3	NA	7	7	7
802	EKC130_RL5010	1	1	1	1	1	1
805	EKC154_RL5853	5	7	2	2	7	7
806	EKC158_RL5857	7	NA	5	NA	1	NA
807	EKC159_RL5858	5	2	2	NA	1	1
808	EKC160_RL5859	NA	NA	2	NA	NA	NA
810	EKC163_RL5017	3	1-	2	1	1	2
811	EKC164_RL5849	5	NA	7	NA	5	NA
812	EKC165_RL5011	5	5	2	1	1	2
813	EKC166_RL5012	5	5	5	3	5	5
814	EKC171_RL5722	NA	NA	7	7	7	7
815	EKC186_RL5847	7	7	5	7	5	5
818	IPK-AE1	7	7	7	7	7	7
819	IPK-AE8	7	7	7	7	7	7
820	IPK-AE30	7	7	7	7	7	7
821	IPK-AE91	7	7	7	6	6	7
822	IPK-AE111	NA	1	NA	1	1	1
823	IPK-AE113	2	NA	NA	2	5	NA
827	IPK-AE162	5	7	7	7	7	7
828	IPK-AE182	7	NA	8	6	6	7
830	IPK-AE316	NA	1	1	1	1	NA
831	IPK-AE346	2	3	2	2	2	2
835	IPK-AE467	7	7	7	7	7	7
838	IPK-AE714	5	5	NA	5	5	NA
841	IPK-AE825	3	2	2	1	NA	2
842	IPK-AE899	5	5	7	5	7	7
843	IPK-AE906	2	3	5	5	5	5
847	IPK-AE1580	4	2	5	5	7	5
848	IPK-AE1607	2	1	1	1	1	1
849	IPK-TRI677	1	1	1	1	1	1
852	IPK-TRI3365	3	3	5	5	7	5
853	IPK-TRI4349	1	1	1	1	1	1
855	IPK-TRI4630	7	7	7	7	7	8
856	IPK-TRI4653	3	3	5	5	5	2
857	IPK-TRI5416	1	1	1	1	1	1
858	IPK-TRI7258	1	NA	1	1	1	1
860	IPK-TRI7270	NA	1	1	1	1	1
861	IPK-TRI7272	7	NA	7	1	7	7
863	IPK-TRI7315	7	7	7	7	7	8
864	IPK-TRI11555	8	7	7	7	7	7
865	IPK-TRI11556	7	8	7	7	8	7
866	IPK-TRI12094	1	1	1	NA	1	1
867	IPK-TRI13604	1	1	1	1	1	1
868	IPK-TRI13606	1	1	1	1	1	1
871	Emerson-1	7	2	6	7	7	7
872	17CAN-SYNT-01A	2	1	2	7	2	2
873	17CAN-SYNT-02B	5	2	2	7	2	2
874	17CAN-SYNT-03A	7	7	7	7	7	7
875	17CAN-SYNT-04A	7	5	7	7	7	7
876	17CAN-SYNT-05A	7	7	3	5	7	7
877	17CAN-SYNT-06A	2	2	2	2	2	2
878	17CAN-SYNT-07A	2	2	2	3	2	2
879	17CAN-SYNT-08B	7	7	7	7	7	7
880	17CAN-SYNT-09A	9	9	7	7	7	7
881	17CAN-SYNT-10A	8	9	7	7	8	8
882	17CAN-SYNT-11A	8	7	5	7	5	5
883	17CAN-SYNT-12A	9	7	7	7	8	7
884	17CAN-SYNT-13B	5	5	5	5	5	5
885	17CAN-SYNT-14A	7	7	7	6	6	7
886	17CAN-SYNT-15A	8	8	5	7	7	7
887	17CAN-SYNT-16A	7	3	5	5	5	5
888	17CAN-SYNT-17B	9	7	7	7	7	7
889	17CAN-SYNT-18A	3	2	2	2	1	2
890	17CAN-SYNT-19A	7	7	7	6	6	5
891	17CAN-SYNT-20A	7	5	2	2	1	5
892	17CAN-SYNT-21C	5	5	5	5	5	5
893	17CAN-SYNT-22A	5	2	2	7	5	5
894	17CAN-SYNT-23A	7	7	7	7	7	7
895	17CAN-SYNT-24A	7	7	7	7	7	7
896	17CAN-SYNT-25F	7	7	7	1	2	2
897	17CAN-SYNT-26A	7	9	8	7	7	7
898	17CAN-SYNT-27A	5	9	7	7	7	7
899	17CAN-SYNT-28A	7	2	7	NA	NA	7
900	17CAN-SYNT-29A	7	7	7	6	6	8
901	17CAN-SYNT-30A	5	2	6	6	1	5
The isolates tested were 12-3 MBDS, 128-1 MBRJ, 74-2 MGBJ, 11-180-1 TDBG, 06-1-1 TDBG, and 77-2 TJBJ. For simplicity, these were referred to as MBDS, MBRJ, MGBJ, TDBG1, TDBG2, and TJBJ, respectively.
IT scores were converted into a 1-9 linear scale using the following scale: “0/0;/;” = 1, “;1=/;1-” = 2, “1-/1/1+” = 3, “;12/1-2-” = 4, “2-/2/2+” = 5, “X” = 6, “3-/3/3+” = 7, “3+4/34” = 8, and “4” = 9
