# Supplementary material for: Identification of New Leaf Rust Resistance Loci in Wheat and Wild Relatives by Array-Based SNP Genotyping and Association Genetics
Source: Front Plant Sci. 2020 Nov 16;11:583738. doi: 10.3389/fpls.2020.583738 (PMC7701059; doi:10.3389/fpls.2020.583738)
Supplement: Supplementary Table 3 — Virulence and avirulence formulas for the six leaf rust pathogen isolates used to measure infection type response. [file Table_3.XLSX]

## Sheet: Sheet3
Table S3 Avirulence and virulence formulas for the six leaf rust pathogen isolates used to measure infection type response.
Leaf rust isolate†	Avirulence (Lr genes)	virulence (Lr genes)
12-3 MBDS	2a,2c,9,16,24,26,3ka,11,30,18	1,3a,17,B,10,14a
128-1 MBRJ	2a,2c,9,16,24,26,17,B,18	1,3a,3ka,11,30,10,14a
74-2 MGBJ	2a,2c,9,24,26,3ka,11,17,30,B,18	1,3a,16,10,14a
11-180-1 TDBG‡	9,16,26,3ka,11,17,30,B,14a,18	1,2a,2c,3a,24,10, 21
06-1-1 TDBG	9,16,26,3ka,11,17,30,B,14a,18	1,2a,2c,3a,24,10
77-2 TJBJ	9,26,3ka,11,17,30,B,18	1,2a,2c,3a,16,24,10,14a
†Avirulence and virulence formulas are encoded into the four-lettered North American race nomenclature. Formulas are based on resistant/susceptible reaction to four sets of four near isogenic Lr lines (16 total) in the susceptible Thatcher background. (D.L. Long and J.A. Kolmer. 1989. Phytopathology 79:525-529)
