# Supplementary material for: Identification of New Leaf Rust Resistance Loci in Wheat and Wild Relatives by Array-Based SNP Genotyping and Association Genetics
Source: Front Plant Sci. 2020 Nov 16;11:583738. doi: 10.3389/fpls.2020.583738 (PMC7701059; doi:10.3389/fpls.2020.583738)
Supplement: Supplementary Table 4 — Genotypic and location-specific best linear unbiased predictor (BLUP) estimates for leaf rust severity of the spring (A) and winter (B) diversity panels. [file Table_4.XLSX]

## Sheet: Table S4A
Table S4A Genotypic and location-specific best linear unbiased predictors (BLUP) estimates for leaf rust severity of the spring diversity panel.
Entry	Accession	MDN	OTT	SK	Genotype
14	CN12232	-7.8104	4.11525	0.968122	-5.56768
33	AS11527	-5.41792	4.06692	0.463241	-1.86222
34	AS11585	-6.80377	5.46557	-2.30861	-6.8762
35	CN12223	-5.01619	-6.25642	2.20782	-17.3444
36	CN32158	-4.89505	-6.01997	2.71668	-15.7652
37	CN2644	-7.10668	-5.61208	4.88151	-15.2042
38	CN51254	-6.02585	-4.53852	2.39947	-15.6022
39	CN1748	28.4968	-7.47363	-6.80626	26.8902
40	CN10545	7.30568	6.46492	-8.63592	8.16323
41	CN10547	-7.94229	-4.42753	5.39477	-14.169
42	CN11002	-7.49613	-2.77768	5.01651	-10.2648
43	CN11003	-1.5503	-3.33604	2.26731	-5.22529
44	CN11573	5.03855	7.74623	-7.44153	10.7805
45	CN11579	11.834	8.14585	-5.5825	27.1668
46	CN12222	-6.53041	-5.39669	3.7862	-16.0667
47	CN12224	-8.66696	-0.996412	3.32236	-11.7022
48	CN12225	-6.60329	-7.57462	6.31743	-15.4493
49	CN12226	-4.39709	-3.75727	1.16966	-12.9105
50	CN12227	-0.560582	-10.5529	4.75367	-12.7646
51	CN12230	-8.96853	-2.47875	5.61533	-11.7983
52	CN12233	-4.22881	-8.43718	3.47192	-17.5602
53	CN51246	-10.5742	-11.4216	16.5288	-11.741
54	CN51253	-8.66922	-4.4469	6.46694	-13.2906
55	CN51255	-6.37783	-6.69277	5.06105	-15.6507
56	CN51256	-5.94338	-6.7764	4.1907	-16.3793
57	CN51257	-8.23673	-1.54438	2.69111	-13.1642
58	CN51258	-5.65534	-6.19974	3.05812	-17.0689
59	CN51259	-4.3073	-2.6528	1.25156	-11.2202
60	CN51263	-7.96497	-2.17207	3.56406	-12.7992
61	CN51265	-7.35565	-7.85039	7.53341	-15.2509
62	CN51269	-5.13238	-7.11271	3.25714	-17.4375
99	CN1837	-10.6862	1.3875	4.51894	-9.82849
100	CN11761	-11.4971	2.8318	4.19568	-9.50939
101	CN33858	-8.29697	3.49784	0.148823	-8.81918
102	CN40845	26.2213	-3.25413	-9.18094	26.4313
103	CN40848	-6.02782	-6.26177	3.97118	-16.2593
104	DW7195	-5.78818	-5.86546	4.33798	-14.6652
106	CN32493	-9.82	2.80188	7.50312	0.927396
107	CN32494	-10.8228	5.76272	3.08171	-3.59134
108	CN32495	-2.28669	16.7404	-8.98452	11.1054
110	CWI18234	-7.35989	-5.63828	5.71541	-14.4245
111	CWI15345	1.44943	-1.54575	-2.25101	-4.25
112	CWI16984	-1.25406	9.26781	-4.31556	6.50778
113	CWI17128	-5.72661	2.72864	2.68633	-1.78528
117	5310	-8.14154	-5.52904	6.74988	-13.9212
118	5315	-6.55704	-0.58053	2.03345	-9.50797
119	CN7773	-7.70344	-5.90482	6.71807	-13.9286
120	CN7786	-7.15839	-4.07883	3.43415	-15.2474
121	CN10163	-6.37202	-4.35724	2.48362	-16.0128
124	CN2652	-4.55153	-0.562611	0.309569	-9.21718
125	CN32482	-4.35151	-3.78206	1.85038	-11.8108
126	CN32483	-8.0305	-2.79743	4.60795	-12.7214
127	CN32486	-5.15185	-6.21678	2.31615	-17.4994
128	CN32488	-0.413498	-1.30396	-2.11507	-7.10147
130	CWI36567	8.17238	-8.32526	NA	0.36815
131	CWI19155	-6.61685	-4.86632	4.25099	-14.3061
132	DW7193	-5.21297	-7.49583	4.1851	-15.2293
133	DW7191	-4.02953	-10.9253	7.40522	-15.0716
134	CN32496	5.25379	-7.25402	-1.27945	-5.69208
135	CN32498	6.93518	-4.57852	-3.50275	-1.32647
136	CN32500	0.526529	-4.75153	-0.144156	-7.16529
137	CN32502	-3.61171	-3.39375	1.2747	-10.4253
138	CN40686	34.709	-18.0082	-7.36586	19.3023
139	DW7196	7.69292	-4.92974	0.437768	7.43925
140	CWI5222	7.45668	-5.06201	-2.83082	-0.114841
141	CWI44150	-4.80036	0.180316	0.0574359	-8.40908
142	CWI44453	0.366308	-3.24629	0.552143	-3.63241
143	CWI44562	-1.49687	-7.09868	2.77745	-10.1728
144	CWI44563	4.59107	-4.90024	2.69691	6.3864
145	CWI44464	9.01257	9.18531	1.54877	36.8548
146	Blackbird	1.74853	-7.46553	0.617209	-9.70294
147	CN1839	-6.32764	-0.78001	-0.470602	-14.3842
148	CN10543	-8.40079	4.20507	-0.850425	-9.82309
149	CN11587	11.4523	7.9694	-3.22371	29.9697
151	CN45831	-7.64499	-2.93516	3.09885	-13.7804
152	CN51900	-7.64725	-5.59523	5.84009	-14.6493
153	CN51903	-10.4382	1.23208	5.85436	-5.95478
154	CN51933	-6.83381	-0.742515	0.874687	-12.6195
160	CN1849	5.39258	13.0684	-11.0294	14.1239
161	CN2758	-1.73966	2.16664	-1.82672	-2.50609
162	CN12229	-1.1751	0.725791	1.38576	1.69753
163	CN12261	13.8218	-6.85681	-2.39771	8.37307
164	CN37599	3.85981	19.2665	-9.26214	26.8123
165	CN2674	18.0739	10.9833	-12.98	30.7417
166	CN12213	14.1427	12.1494	-12.2603	27.1956
168	CWI42787	-0.767473	13.1498	-8.6188	7.2904
169	CN11647	-6.83877	11.5216	-2.6158	4.35052
170	CN11739	-3.86328	7.49248	7.60045	20.9086
171	CN33803	-19.2388	22.7994	0.0308591	6.81623
172	CN33892	-7.3592	12.8892	-1.66544	7.94907
173	CN33893	-5.9274	3.43395	-1.02776	-6.21863
174	G3893	3.20667	4.31662	-4.06528	6.6208
175	CWI42988	18.0024	11.3204	-12.4242	32.5425
176	CN99032	-6.89853	-3.27785	2.20149	-15.1063
359	01C0203285	-5.94054	15.8562	-5.28609	9.24788
365	01C0105549	-9.07909	2.67003	0.970366	-10.6134
455	01C0203832	-11.3169	16.4301	4.07785	17.1452
456	01C0204206	25.5516	5.04028	-17.9111	25.0183
579	C34	12.3445	1.12998	-0.188853	24.0962
582	C37	10.371	1.70589	-6.38894	11.2019
583	C38	13.2956	11.6552	-8.81052	30.5399
588	C43	12.0759	3.68395	-9.65101	13.4351
593	C49	-1.06538	-4.43362	3.26632	-3.95205
594	C50	0.242328	-7.01184	1.84563	-8.3192
596	C52	6.3546	2.97912	-6.23353	6.79701
597	C53	16.0312	-3.45694	-8.71675	7.15089
598	C54	3.40043	-12.8296	8.73345	-0.106065
599	C55	-3.31828	-6.79196	2.16773	-14.8392
600	C56	17.0563	2.7025	-3.39572	29.003
601	C57	14.7797	10.1966	-0.527564	45.7367
602	C61	-7.2037	-1.26065	2.01917	-11.8772
605	C64	31.3076	-23.6433	2.28824	21.0901
606	C65	23.7596	2.19347	-12.0873	26.5415
607	C66	22.0285	8.84015	-14.5957	31.8914
609	C68	-6.85693	-8.67325	9.77281	-11.4763
610	M321	-5.98415	-3.50714	1.29882	-15.7659
611	AS2240	-10.9257	5.59914	2.49196	-5.62121
612	PI94614	-6.70811	-0.0666562	-0.0874091	-13.6927
613	PI94627	13.3249	1.42488	-6.37026	16.2846
614	PI94650	-7.4571	-2.27017	2.66363	-13.7806
615	PI94655	19.6361	-1.66619	-5.2482	25.2821
616	PI94666	-7.07579	2.99895	-0.21976	-8.51857
617	PI94675	-6.88787	-1.84704	3.53989	-9.15977
618	PI113961	3.1892	-5.4728	18.9137	31.1551
619	PI113963	19.693	5.09221	-10.8	26.0229
620	PI352335	-4.67506	-4.21337	2.9269	-11.3935
621	PI355465	-4.64057	-4.24684	4.30904	-9.02953
622	PI355476	-15.5242	20.235	NA	6.49033
623	PI377655	1.15423	-7.63785	-0.235982	-12.2698
624	PI415152	-1.50507	-4.84216	NA	-12.7024
625	PI211691	-5.14728	-4.85347	2.80319	-13.0782
626	Langdon	-8.93137	3.2617	-0.651337	-12.7599
627	AS2255	-11.7421	4.04001	3.70417	-7.34422
628	AS285	-7.92015	-6.52364	7.14444	-14.4684
629	AS286	-14.2501	4.27664	6.93722	-7.31603
630	AC Avonlea	-6.62859	-4.11115	3.1803	-14.26
631	AC Morse	-6.0306	-5.35648	3.51063	-14.7243
632	AC Napoleon	-5.77364	-2.60193	1.28253	-13.6414
634	AC Pathfinder	-6.6259	-6.43795	9.20558	-7.94685
635	Commander	-8.70145	-1.68371	5.07334	-10.6043
636	DT 773 (Brigade)	-6.2803	-5.71581	4.65101	-13.4179
638	Kyle	-4.36411	-0.183075	-0.671073	-9.92883
639	Strongfield	-6.45548	-5.41473	3.75717	-15.0452
671	Thatcher	19.8488	4.60217	-5.79016	34.3914
693	Chinese Spring	-5.4219	-0.560312	-0.491848	-11.9042
694	Superb	16.4838	-16.1613	-1.77341	-2.10745
695	Sumai3	-12.098	7.94642	6.04035	3.07496
696	BW278	1.34897	9.13501	-6.95876	7.29085
697	WhiteGlenlea	0.520081	-6.87231	5.78066	-1.35769
698	AC Karma	-9.39535	9.81467	3.70782	7.59956
699	Opata	-7.40986	12.0219	-3.96231	1.09315
700	Synthetic W7984	0.709417	-7.5409	-0.0584693	-12.9446
701	RL4452	6.01644	-10.6657	2.14635	-3.93941
702	AC Domain	15.5982	-11.7077	-5.52985	-2.0301
703	Roblin	4.89273	-6.32703	-0.876915	-4.49455
704	AC Reed	-1.46106	17.6586	-8.49171	16.2044
705	Grandin	14.2791	-15.3837	0.337528	-0.744989
706	Foremost	-6.5455	7.34075	0.750671	3.35441
707	RL6058	8.10135	3.76455	-3.51599	15.8489
708	RL6091	4.73953	10.199	-7.84925	13.1988
709	RL6159	20.829	2.48655	-10.7414	24.1408
710	RL6069	-5.16688	18.126	-8.2218	8.81076
711	RL6070	-8.02346	20.7186	-8.77844	7.63616
712	RL6106	2.84685	8.324	-5.92662	10.023
713	RL6077	10.7113	5.31023	-9.78457	11.6772
714	RL6050	-2.53009	10.3478	-5.59818	3.74003
715	Frontana	-7.77175	0.0612574	2.32581	-10.4378
716	Terenzio	-15.2488	17.3007	-2.65591	-0.159144
717	PI58548	-12.8512	0.547632	10.2003	-4.82027
718	Fielder-1	-2.32731	-9.10616	23.5828	21.6287
719	Lalbahadur (Pavon 1B)	-13.7157	16.8699	16.1388	35.3339
720	AC Minto	-2.29693	-6.65207	2.26649	-12.877
721	Pasqua	-7.09211	-3.10522	2.35044	-15.1454
722	Selkirk	24.7982	-6.11887	-9.75819	17.569
723	CN44011_Toropi	-7.27225	-3.33697	3.11369	-14.6611
724	01C0204206_Sunbird	-7.89321	7.36867	2.80681	4.36059
725	AC Barrie	25.9444	-14.6841	-7.35497	8.67875
726	AC Vista	-4.31479	11.605	-1.18104	11.8609
727	Aus30426_Otane	-12.5865	13.0907	6.42981	11.9188
728	Bluesky	-1.98562	-7.37273	3.1667	-12.0306
729	BW31100	-6.6497	-7.14936	6.12411	-15.2794
730	BW779_Tezanos Printos Precoz	-10.4929	15.4457	-5.51886	-0.615821
731	Carberry BW874	-3.45821	-6.52725	2.79539	-12.6308
732	CN10719_Kenya Farmer	-3.39284	-4.85572	2.60038	-11.1874
733	CN11057_Maria Escobar	-7.75169	-0.0079705	0.968241	-12.6629
734	CN11189_Neepawa	22.5901	-8.8334	-7.24619	12.6882
735	CN32076_Nobeoka Bozu	-18.167	24.5377	-2.09442	8.06147
736	CN32077_Nyu Bay	-8.94093	7.61796	3.21425	2.60594
737	CN9591_Bage	6.23298	1.43901	-6.21514	2.48384
738	Fieldstar BW365	5.59436	-17.8059	11.5359	-1.51098
739	CN10112_Gabo	12.1214	3.1211	1.67421	31.5706
740	HARTOG	0.895873	1.32795	-1.36098	1.28509
741	CN38927_Katepwa	15.7976	-5.23241	-7.69153	6.20155
742	LEADER (BW535)	-3.70169	18.1822	-7.61554	13.6492
743	Lillian = BW776	-3.82421	6.27557	-2.85975	-1.20962
744	ND694=Parshall	24.9671	-19.5008	-4.39827	1.97383
745	Pavon 76	14.0197	-1.80264	-4.93956	13.6478
746	Peace(PT416)	-2.14581	-2.42278	0.0311798	-8.74838
747	Regent	13.346	16.3934	-14.0194	30.521
748	Salamouni	2.35372	5.19337	-7.39581	0.845853
749	Sonora 64	6.07746	-4.19638	11.2578	23.6865
750	Stanley	23.6746	0.698505	-8.5157	30.1166
751	Weebill-1	-7.7204	-7.5813	10.3475	-9.9804
752	Wilgoyne	-2.12117	-7.07825	3.0856	-11.6785
754	AC Cora	8.10057	-13.0568	0.920337	-7.00536
755	JANZ	-4.03066	3.12484	-1.14659	-4.23709
756	HC374	9.53391	-3.55812	9.16832	27.7829
780	EKC22_RL5347	NA	15.9656	-10.3211	11.6268
781	EKC24_RL5710	6.53609	-7.92231	-1.59277	-4.75766
850	IPK-TRI2230	NA	-6.70452	-0.952851	-12.8333
851	IPK-TRI3241	NA	-4.10651	-0.89595	-8.06455
854	IPK-TRI4354	NA	-1.77929	-1.39219	-4.77578
870	IPK-TRI19322	NA	8.96054	-6.18136	5.91271
MDN, Morden; OTT, Ottawa; SK, Saskatoon; Genotype, all locations and years

## Sheet: Table S4B
Table S4B Genotypic and location-specific best linear unbiased predictors (BLUP) estimates for leaf rust severity of the winter diversity panel.
Entry	Accession	MDN	OTT	Genotype
67	CN38247	-6.21757	2.82853	-8.4595
72	CN11649	-6.29982	1.11093	-12.8314
73	CN37617	-5.84578	0.431134	-13.3074
74	CN12440	-5.66408	0.235476	-13.2469
76	CN11756	-5.66408	0.235476	-13.2469
78	CN37611	-8.58603	4.25343	-10.4834
87	CWI19490_RL5444	-6.43303	1.2005	-12.8372
89	BW31215	-7.08521	2.08701	-12.3341
90	BW31221	-7.27855	2.4584	-11.723
91	BW31225	-7.29399	3.12128	-10.1018
94	BW31236	-4.86852	0.686129	-10.2272
95	BW31260	-2.9314	0.488333	-5.81545
97	BW31261	0.112938	-2.17387	-4.8463
130	CWI35567	18.3141	-13.7362	10.8079
483	RL5265	17.3678	-6.29109	26.3558
490	RL5499	8.58812	-9.21092	-0.452233
491	RL5524	-5.15329	-0.235339	-12.9812
493	RL5534	3.18505	-1.14508	4.90933
494	RL5536	-3.9885	-0.800469	-11.7789
495	RL5537	5.35686	-6.27888	-1.93232
498	RL5554	11.2564	0.506064	28.1837
521	RL5686	1.50147	-4.04495	-5.9522
527	RL5695	-0.169719	2.36499	5.22056
528	RL5699	-2.58335	-1.74637	-10.4176
529	RL5736	8.03633	NA	19.0202
534	RL5741	11.4147	-3.22373	21.0187
535	RL5744	13.737	-2.12947	29.5363
536	RL5745	12.5065	-1.32574	28.4345
538	RL5747	-10.7464	15.3005	10.2524
539	RL5750	-4.34411	-0.20406	-11.0637
545	RL5761	-8.48843	4.91206	-9.05169
549	RL5768	-5.03539	0.260748	-11.6709
550	RL5769	-7.5946	4.22147	-8.55819
553	RL5772	-8.52118	5.29248	-7.84582
556	RL5775	-7.3462	2.71048	-11.6128
559	RL5778	-6.87248	2.84595	-9.7175
562	RL5781	-7.71551	3.3966	-10.4861
564	RL5783	-12.4856	17.6096	12.7933
567	RL5786	2.13484	9.36548	29.0928
572	RL5791	-4.83873	0.576501	-10.456
574	RL5793	-6.50425	1.24839	-12.8989
575	RL5794	-3.16314	0.423097	-6.33544
578	RL5798	-6.39625	2.93603	-8.24992
580	C35	11.0182	-1.12574	24.6827
581	C36	13.1783	-2.57815	26.4886
584	C39	29.0654	-20.2022	20.6021
585	C40	-5.72662	0.725519	-12.0305
586	C41	15.7556	-2.9671	31.1398
587	C42	-4.95927	0.209564	-11.6866
589	C44	-0.934272	-2.39451	-8.22837
590	C45	-5.98583	0.899809	-12.4655
591	C46	0.709142	0.430094	3.02224
592	C48	-5.62302	7.90489	5.9154
595	C51	-7.87622	8.99688	3.12115
603	C62	-4.77618	0.0864583	-11.2359
604	C63	-2.72906	3.72747	2.06592
608	C67	-7.68101	4.27957	-8.19387
622	PI355476	-2.07976	-0.502866	-6.84555
624	PI415152	2.22167	-3.09067	-2.72316
757	C23 (AS60)	-10.4139	6.95858	-8.47184
758	C24 (AS66)	2.46686	-3.43971	-2.02924
759	C26 (AS2386)	-7.45257	2.55067	-12.0486
760	C29 (AS2395)	-6.59065	1.30648	-12.9711
761	C30 (AS2399)	-7.31105	2.47963	-11.7278
762	C31 (AS2404)	-6.84112	2.00117	-11.702
763	C32 (AS2405)	-6.99881	2.02891	-12.2619
764	C33 (AS2407)	-5.78027	0.403201	-13.0903
779	EKC11_RL5477	-6.0344	0.673792	-13.3895
782	EKC24_RL5710	3.29702	-3.73762	-1.69256
783	EKC37_RL5247	-5.43819	NA	-13.4225
784	EKC47_RL5509	-5.91869	0.604183	-13.2733
785	EKC48_RL5510	-5.30178	NA	-13.0803
786	EKC58_RL5216	-5.80299	0.534573	-13.1572
788	EKC97_RL5300	-5.43819	NA	-13.4225
789	EKC101_RL5719	-6.0344	0.673792	-13.3895
790	EKC102_RL5720	-5.91869	0.604183	-13.2733
791	EKC103_RL5721	-6.0344	0.673792	-13.3895
793	EKC105_RL5723	1.96842	10.2892	30.0501
794	EKC110_RL5302	-4.84648	NA	-12.2295
795	EKC108_RL5004	-4.89258	NA	-12.0539
796	EKC111_RL5009	4.77241	NA	11.0646
797	EKC112_RL5301	6.73076	NA	15.838
798	EKC116_RL5706	1.50848	NA	3.10902
799	EKC119_RL5727	-5.20487	NA	-13.181
800	EKC127_RL5577	10.7427	-9.41953	3.45867
801	EKC135_RL5716	4.01699	11.6456	39.0473
802	EKC130_RL5010	-6.0344	0.673792	-13.3895
805	EKC154_RL5853	-5.70776	0.779613	-12.0178
806	EKC158_RL5857	-5.16304	-0.210893	-13.1759
807	EKC159_RL5858	-5.25206	-0.170825	-13.1988
808	EKC160_RL5859	-7.07844	2.3277	-11.5208
810	EKC163_RL5017	-11.2053	8.23423	-7.15643
811	EKC164_RL5849	1.49608	-3.27298	-3.46982
812	EKC165_RL5011	-5.42196	NA	-13.1039
813	EKC166_RL5012	-2.2632	-1.35451	-9.00194
814	EKC171_RL5722	-3.14413	NA	-7.82541
815	EKC186_RL5847	-4.26929	-0.748585	-12.3171
818	IPK-AE1	25.729	-13.6255	30.557
819	IPK-AE8	22.4349	-14.0487	19.6502
820	IPK-AE30	27.3746	-14.6155	30.3872
821	IPK-AE91	1.50848	NA	3.10902
822	IPK-AE111	-4.75825	NA	-12.1657
823	IPK-AE113	0.0307138	-2.73456	-7.22407
827	IPK-AE162	15.8697	NA	38.1136
828	IPK-AE182	5.86747	-1.67652	9.77525
829	IPK-AE290	-4.93608	NA	-12.3518
830	IPK-AE316	-3.80136	NA	-9.31669
831	IPK-AE346	-10.7932	8.34677	-6.16036
835	IPK-AE467	27.8117	-17.2835	24.8032
838	IPK-AE714	-3.80136	NA	-9.31669
839	IPK-AE740	-4.38262	NA	-11.4568
840	IPK-AE783	-5.80299	0.534573	-13.1572
841	IPK-AE825	-4.75825	NA	-12.1657
842	IPK-AE899	8.03633	NA	19.0202
843	IPK-AE906	-4.61977	NA	-11.3696
847	IPK-AE1580	2.49782	5.16072	19.1952
848	IPK-AE1607	-4.91593	0.241408	-11.9648
849	IPK-TRI677	-5.50639	NA	-13.5935
852	IPK-TRI3365	-6.38524	2.08737	-10.7398
853	IPK-TRI4349	-6.0344	0.673792	-13.3895
855	IPK-TRI4630	18.6964	-4.58455	35.4624
856	IPK-TRI4653	-5.50291	0.59454	-12.2554
857	IPK-TRI5416	-5.55264	0.383961	-13.1236
858	IPK-TRI7258	-5.40218	0.293441	-12.9894
860	IPK-TRI7270	-5.91869	0.604183	-13.2733
861	IPK-TRI7272	12.0788	6.61167	46.8291
863	IPK-TRI7315	5.96894	3.07245	22.681
864	IPK-TRI11555	18.0884	-7.19149	27.6294
865	IPK-TRI11556	10.4515	9.9957	51.1989
866	IPK-TRI12094	-6.94453	1.9788	-11.7495
867	IPK-TRI13604	-5.80299	0.534573	-13.1572
868	IPK-TRI13606	-5.91869	0.604183	-13.2733
869	IPK-TRI18539	13.2586	NA	31.7492
871	Emerson-1 (check)	0.76401	-2.6473	-4.3536
872	17CAN-SYNT-01A	4.4872	-3.25113	3.18075
873	17CAN-SYNT-02B	0.0941784	-1.81074	-4.23294
874	17CAN-SYNT-03A	-4.34587	-0.101551	-11.0934
875	17CAN-SYNT-04A	4.4872	-3.25113	3.18075
876	17CAN-SYNT-05A	-3.76735	-0.449597	-10.5125
877	17CAN-SYNT-06A	-5.57158	0.395355	-12.9248
878	17CAN-SYNT-07A	3.41698	-5.18077	-4.17816
879	17CAN-SYNT-08A	-13.585	14.8364	3.04414
880	17CAN-SYNT-09A	2.94348	-4.48692	-3.77318
881	17CAN-SYNT-10A	20.3424	-13.9923	16.1011
882	17CAN-SYNT-11A	-5.02294	9.68532	11.6425
883	17CAN-SYNT-12A	21.2812	-14.3687	17.9338
884	17CAN-SYNT-13B	0.712026	-1.71672	-2.41534
885	17CAN-SYNT-14A	8.97627	-6.33139	6.91595
886	17CAN-SYNT-15A	12.4409	1.58384	35.1845
887	17CAN-SYNT-16A	1.90215	-3.86044	-4.81894
888	17CAN-SYNT-17B	-8.13201	6.74576	-3.48788
889	17CAN-SYNT-18A	3.5653	-3.89901	-0.747101
890	17CAN-SYNT-19A	-9.17334	7.37224	-4.53363
891	17CAN-SYNT-20A	-10.8007	10.7563	-0.163775
892	17CAN-SYNT-21C	-2.34681	3.2653	2.32185
893	17CAN-SYNT-22A	5.01876	-4.52978	1.44092
894	17CAN-SYNT-23A	-1.69917	1.81658	0.254319
895	17CAN-SYNT-24A	11.2839	2.27993	34.0226
896	17CAN-SYNT-25F	-2.61246	-1.24248	-9.57693
897	17CAN-SYNT-26A	6.22276	-4.29527	4.92367
898	17CAN-SYNT-27A	1.01608	-1.16286	-0.305091
899	17CAN-SYNT-28A	5.06572	-3.59918	3.76172
900	17CAN-SYNT-29A	5.60689	8.10028	34.3256
901	17CAN-SYNT-30A	15.6709	-12.1439	9.00822
MDN, Morden; OTT, Ottawa; Genotype, all locations and years
