# Supplementary material for: Identification of New Leaf Rust Resistance Loci in Wheat and Wild Relatives by Array-Based SNP Genotyping and Association Genetics
Source: Front Plant Sci. 2020 Nov 16;11:583738. doi: 10.3389/fpls.2020.583738 (PMC7701059; doi:10.3389/fpls.2020.583738)
Supplement: Supplementary Table 5 — List of known wheat leaf rust resistance genes, their source, gene and marker references, and position on the Chinese Spring reference genome v1.0 (IWGSC, 2018) mapped using gene sequences or flanking and linked markers. [file Table_5.XLSX]

## Sheet: Table S5
Table S5 List of known wheat leaf rust resistance genes, their source, gene and marker references, and position on the Chinese Spring reference genome v1.0 (IWGSC 2018) mapped using gene sequences or flanking and linked markers.
Lr gene	Chromosome	Tester source	Gene reference	DNA marker reference	Remarks	Proximal flanking marker	Proximal marker position	Distal flanking marker	Distal marker position	Coseggregating marker	Coseggregating marker position	Gene sequence	Gene start Position
1	5DL	T. aestivum 'Malakof'	Ausemus et al. 1946. Journal of the American Society of Agronomy. 38:1082-1099.	Cloutier et al. 2007. Plant Mol Biol. 65:93-106								GenBank: EF439840.1	561644438
2a	2DS	T. aestivum 'Webster'	Dyck and Samborski. 1974 Can J Genet Cytol. 16:323-332.	Tsilo et al. 2014. Phytopathology. 104:865-70.	Genes Lr2a and Lr15 were reported to be allelic	WPT-0330	63526415	WMC453	56891826
2b	2DS	T. aestivum 'Carina'	Dyck and Samborski. 1974 Can J Genet Cytol. 16:323-332.
2c	2DS	T. aestivum 'Brevit'	Dyck and Samborski. 1974 Can J Genet Cytol. 16:323-332.
3a	6BL	T. aestivum 'Democrat'	Dyck and Johnson. 1983. Can. J. Plant Pathol. 5:229–234.	Sacco et al. 1998. Genome. 41: 686-690; Herrera-Foessel et al. 2007. Crop Sci. 47:1450-66		BCD1	685978679			MWG798	716263614
3bg	6BL	T. aestivum 'Bage'	Haggag and Dyck. 1973. Can J Genet Cytol. 15:127–134.
3ka	6BL	T. aestivum 'Klein Aniversario'	Haggag and Dyck. 1973. Can J Genet Cytol. 15:127–134.
9	6BL	Aegilops umbellulata	Sears 1956. Broohaven Symposia in Biology. 9:1–22.	Schachermayr et al. 1994. Theor Appl Genet. 88:110–15; Gupta et al. 2005. Genome. 48:823–30.	Proximal marker SCS5550 from Gupta et al. (2005) had no hit on 6BL	PSR546	696145653			CMWG684	715599458
10†	1AS	T. aestivum 'Exchange'	Dyck and Kerber. 1971. Can J Genet Cytol. 13:480–483.	Nelson et al. 1997. Crop Sci. 37:1928–35; Feuillet et al. 2003. PNAS. 100:15253–8.	Did not align							GenBank: AY270157.1	No hit
11	2DS	T. aestivum 'Hussar'	Soliman et al. 1964. Crop Sci. 4:246–248.	Darino et al. 2015. Euphytica. 206:135–47	Was originally located in 2A by monosomic analysis (Soliman et al. 1964)	WMC574	5053970
12	4BL	T. aestivum 'Exchange'	Dyck et al. 1966. Can J Genet Cytol. 8:665–671.	Singh et al. 2010. Mol Breeding. 28:137-42	Was previously identifed on 4BS by Dyck et al. (1966)	WMS251; WMS375	568556214; 568556159	WMS149	544649745
13	2BS	T. aestivum 'Frontana'	Dyck et al. 1966. Can J Genet Cytol. 8:665–671.	Zhang et al. 2016. Theor Appl Genet. 129(3).		GPW1109; BARC18	197349665; 255348000	KWH37	138117619
14a†	7BL	T. turgidum diccocides	Dyck and Samborski. 1970. Can J Genet Cytol. 12:689–694.	Herrera-Foessel et al. 2008. Plant Dis. 92:469–73.	Only reverse primers of distal markers aligned on 7BL			WMS146; WMS344	No proper hit
14b†	7BL	T. aestivum 'Maria Escobar'	Dyck and Samborski. 1970. Can J Genet Cytol. 12:689–694.
15	2DS	T. aestivum 'W1493'	Luig and McIntosh.1968. Can J Genet Cytol. 10:99–105.	Dholakia et al. 2013. Mol Breeding. 31:743–47	Genes Lr2a and Lr15 were reported to be allelic	GWM102	72660599	GWM4562; GWM4901; GDM107	No hit
16	2BS	T. aestivum 'Exchange'	Dyck and Samborski. 1968. Thrid International Wheat Genetics Symposium.	McCartney et al. 2005. Mol Breeding. 15:329–37.		WMC764	8228548
17a	2AS	T. aestivum 'Klein Lucero'	Dyck and Samborski. 1968. Thrid International Wheat Genetics Symposium.	Bremenkamp-Barrett et al. 2008. Crop Sci. 48:1124–8.		WMC407	7808699	WMS614;WMS636	No Hit; 4977228
17b	2AS	T. aestivum 'Harrier'	Singh et al. 2001. Plant Breed. 120:7–12.
18	5BL	T. aestivum 'Africa 43'	Dyck and Samborski. 1968. Thrid International Wheat Genetics Symposium.	Carpenter et al. 2018. J Plant Dis Biomark. 1:4-10.		BOBWHITE_REP_C50349_139	594745476	BOBWHITE_S66049_223	700222239	IWB41960	697682419
19	7DL	Thinopyron ponticum	Sharma and Knott. 1966. Can J Genet Cytol. 8:137–143.	Gupta et al. 2006. Theor Appl Genet. 113:1027-36	Linked to Sr25	GDM150; WG420	605875095; 608085674	S265512	623052562
20	7AL	T. aestivum 'Thew'	Browder. 1972. Crop Sci. 12:705–706.	Neu et al. 2002. Genome. 45:737-44.	Linked to Sr15					PSR680; PSR121	726815978; 730504992
21	1DS	Aegilops tauschii	Rowland and Kerber. 1974. Can J Genet Cytol. 16:137–144.	Huang and Gill. 2001. Theor Appl Genet. 103:1007–13.	Although Lr21 was reported to be in 1DL, more recent results show that such a location is unlikely.							GenBank: AH012974	2498320
22a	2DS	Aegilops tauschii	Rowland and Kerber. 1974. Can J Genet Cytol. 16:137–144.	Thind et al. 2017. Nat Biotechnol. 35:793-6.								GenBank: KY064064.1	16355316
22b	2DS	T. aestivum 'Thatcher'	Dyck. 1979. Can J Plant Sci. 59:329–332.
23	2BS	Triticum turgidum	McIntosh and Dyck. 1975. Aust. J. Biol. Sci. 28:201–211.	Chhetri et al. 2017. Mol Breeding. 37(3).		SUNKASP_48	93127497	SUNKASP_47	93127278	SUN471	93131233
24	3DL	Thinopyron ponticum	McIntosh et al. 1976. Aust. J. Agric. Res. 28:37–45.	Schachermayr et al. 1995. Theor Appl Genet. 90:982–90; Bariana et al. 2016. Mol Breeding. 36(7)	Linked to Sr24	PSR1203	600174068			WMS114	603459606
25†	4BS	Secale cereale 'Rosen'	Driscoll and Anderson. 1967. Can J Genet Cytol. 9:375–380.	Procunier et al. 1995. J. Genet. Breed. 49:87–92.	No proper hit for markers					LR29F18 ; LR29R18; LR29F24; LR29F24	No hit
26†	1BL	Secale cereale 'Petkus'	Mettin et al. (pp. 179–184) & Zeller (pp. 209–221) Fourth International Wheat Genetics Symposium.	Mago et al. 2005. Theor Appl Genet. 112:41–50.	linked Lr26/Sr31/Yr9/Pm8, No hits					P6M12	No hit
27	3BS	T. aestivum 'Gatcher' +Lr31	Singh and McIntosh. 1984. Can J Genet Cytol. 26:723–735.	Nelson et al. 1997. Crop Sci. 37:1928–35.	Linked to Sr2	CDO460	16219598	KSUG53	8344499
28	4AL	Triticum speltoides	McIntosh et al. 1982. Zeitschrift für Planzenzüchtung. 89:295–306.	Sohail et al. 2014. Aust. J. Crop Sci. 8:1210-15	Was previously reprted on 4BL	BARC343	694903675	WMC219	732902726	PSR119; MAG3092	732772100; 737197805
29†	7DS	Thinopyron ponticum	Sears. 1973. Fourth International Wheat Genetics Symposium. pp. 191–199.	Procunier et al. 1995. J. Genet. Breed. 49:87–92.	No proper hit for markers
30†	4AL	T. aestivum 'Terenzio'	Dyck and Kerber. 1981. Can J Genet Cytol. 23:405–409.		No info found
31	4BL	T. aestivum 'Gatcher' (+Lr27)	Singh and McIntosh. 1984. Can J Genet Cytol. 26:723–735.	Nelson et al. 1997. Crop Sci. 37:1928–35.	Requires Lr27	CDO20	616997322	BCD1265	467271026	PTTKSUG10	594360521
32	3DS	Aegilops tauschii	Kerber. 1987. Crop Sci. 27:204–206.	Thomas et al. 2010. Crop Sci. 50:2310–17.		WMC43; BARC135	25190590; 25349688
33	1BL	T. aestivum 'Terenzio'	Dyck et al. 1987. Genome. 29:467–469.	Che et al. 2019. Euphytica. 215(29)	Linked to lr26, This is not 1BL though. Looks like IBS	BS00022625_51	163096540	BOBWHITE_C39153_131	110607674	RAC875_C51813_151	133113579
34	7DS	T. aestivum 'Terenzio'	Dyck et al. 1987. Genome. 29:467–469.	Krattinger et al. 2009. Science. 323:1360–63.								GenBank: ACN41354.1	47412062
35	2BL	Triticum speltoides	Kerber and Dyck. 1990. Genome. 33:530–537.	Seyfarth et al. 1999. Theor Appl Genet. 99:554-60.						BCD260	419618016
36†	6BS	Triticum speltoides	Dvorák and Knott. 1990. Genome. 33:892–897.		No info found
37	2AS	Aegilops ventricosa	Bariana and McIntosh. 1993. Genome. 36:476–482.	Helguera et al. 2003. Crop Sci. 43:1839–1847; Błaszczyk et al. 2004. Cell Mol Biol Lett. 9:869-78	Linked to Sr38 & Yr17	GWM636	4977228			CMWG682	3965433
38	6DL	Thinopyron intermedum	Friebe et al. 1992. Theor Appl Genet. 83:775–782.	Mebrate et al. 2008. Euphytica. 162:457–466.	Was previously reported on 2AL	BARC273	376952741	CFD5	456455789
39	2DS	Aegilops tauschii	Raupp et al. 2001. Theor Appl Genet. 102:347–352.	Raupp et al. 2001. Theor Appl Genet. 102:347–352.; Singh et al. 2004. Theor Appl Genet. 108:586–591.		WMS210; GDM35	6637023; 13754194
42	1DS	Aegilops tauschii	Cox et al. 1994. Crop Sci. 34:339–343.	Sun et al. 2010. Crop Sci. 50:59–66.; Liu et al. 2013. Crop Sci. 53:1566-70		GDM33; WMC432	No hit; 8474437
44†	1BL	T. aestivum spelta '7831'	Dyck and Sykes. 1994. Can J Plant Sci. 74:231–233.		No info found
45	2AS	Secale cereale	McIntosh Friebe. 1995. Euphytica. 82:141–147.	Naik et al. 2015. Mol Breeding. 35:61						GWM372; G37294; G372185	203314435; 203314888; 203314944
46	1BL	T. aestivum 'Pavon 76'	Singh et al. 1998. Phytopatholgy. 88:890–894.	Mateos- Hernandez et al. 2006. Funct Integr Genomics. 6:122–131.		BE518048; BE518048	669161515; 669163336	STS1BL9F; STS1BL17F	670273696; 673176379
47	7AS	Aegilops speltoides	Dubcovsky et al. 1998. Crop Sci. 38:1655–1660.	Vanzetti et al. 2011. Electron. J. Biotechnol. 14:9-9						GWM60	54961993
48	2BS	Triticum aestivum	Saini et al. 2002. Euphytica. 124:365–370; Bansal. 2008. Theor Appl Genet. 117:307–312.	Bansal. 2008. Theor Appl Genet. 117:307–312.	was previously reported on 4BL	BARC07; BARC55	no seq found; 133521485	WMS429	73617950
49	4BL	Triticum aestivum	Saini et al. 2002. Euphytica. 124:365–370; Bansal. 2008. Theor Appl Genet. 117:307–312.	Bansal. 2008. Theor Appl Genet. 117:307–312.		BARC163	608252156	WMS495	640976653
50	2BL	T. timopheevii armeniacum	Brown-Guedira et al. 2003. Phytopathology. 93:784–789.	Brown-Guedira et al. 2003. Phytopathology. 93:784–89.				WMS382; WMS60	788537533; No Hit
51	1BL	Triticum speltoides	Helguera et al. 2005. Crop Sci. 45:728–734.	Helguera et al. 2005. Crop Sci. 45:728–734.						AGA7-759R; S30-13L	668130688; 668131472
52	5BS	Triticum aestivum 'V336'	Hiebert et al. 2005. Theor Appl Genet. 110:1453–1457.	Hiebert et al. 2005. Theor Appl Genet. 110, 1453–1457; Obert et al. 2005. Theor Appl Genet. 110:1439-44; Tar et al. 2008. Cereal Res Commun. 36:409-15	Overall no reliable hit for WMS443	WMC149	23332528	WMS234	8189013
53	6BS	T. turgidum dicoccoides	Marais et al. 2005. Euphytica. 143:115–123.	Dadkhodaie et al. 2011. Theor Appl Genet. 122:479-87		CFD1	41010308			QTL1006_6B-Dadkhodaie_et_al._2011	44062939-152609706
54	2DL	Aegilops kotschyi	Marais et al. 2005. Plant Breed. 124:538–541.	Heyns et al. 2011. Open Plant Sci J. 5(1)				CFD50; GDM6	637443897; 599941000
56†	6AS	Aegilops sharonensis	Marais et al. 2006. Euphytica. 149:373–380.	Marais et al. 2009. Euphytica. 171:15-22		WMS427	No Reliable Hit
57	5DS	Aegilops geniculata	Kuraparthy et al. 2006. American Society of Agronomy. Indiana.	Kuraparthy et al. 2009. Genome. 52:1025-36; Bansal et al. 2016. Plant Pathol. 66:38-44		BF474606; WMS190	7413383; 8746873	BE606637	7013955
58	2BL	Aegilops triuncialis	Kuraparthy et al. 2007. Crop Sci. 47:1995–2003.	Kuraparthy et al. 2007. Crop Sci. 47:1995–2003.						CFD50; PTTKSUF11; KSUH16; BG123	No Reliable Hit; NRH; NRH; 800059744
59†	6BS	Aegilops peregrina	Marais et al. 2008. Plant Breed. 127:340–345.	Marais et al. 2010. Plant Breed. 129:356-361; Pirseyedi et al. 2015. Theor Appl Genet. 128:2403-14		S15-T3F	No Reliable Hit
60	1DS	Triticum aestivum	Hiebert et al. 2008. Crop Sci. 48:1020–1026.	Hiebert et al. 2008. Crop Sci. 48:1020–1026.		BARC149	4151474
61	6BS	T. turgidum 'Guayacan INIA'	Herrera-Foessel et al. 2008. Plant Dis. 92:1650–1654.	Qureshi et al. 2017. Phytopathology. 107:1381-1387		SUN682	1573794			SUN684	5075570
62	6AS	Aegilops neglecta	Marais et al. 2008. Crop Sci. 49:871–879.	Marais et al. 2008. Crop Sci. 49:871–879.						WMS334	9249275
63	3AS	Triticum monococcum	Kolmer et al. 2010. Crop Sci. 50:2392–2395.	Kolmer et al. 2010. Crop Sci. 50:2392–2395.				BARC321; BARC57	11685348; 10312304
64	6AL	Triticum dicoccoides	Kolmer. 2010. Catalogue of gene symbols for wheat.	Kolmer et al. 2019. Theor Appl Genet. 132:2809-2814		IWB59855	614165744	K-IWB72197	609288614
65	2AS	T. aestivum spelta 'Altgold Rotkorn'	Mohlner et al. 2012. Plant Breeding. 131:252-257	Mohlner et al. 2012. Plant Breeding. 131:252-257						BARC124; BARC212; WMS 636	3783829; 1582819; 4977337
66†	3AS	Aegilops speltoides	Marais et al. 2010. Euphytica. 171:71–85.	Marais et al. 2010. Euphytica 171:71–85.	Only reverse primer for 16-S13 aligned					16-S13	No proper hit
67	4DL	T. aestivum 'PI 250413'	Hiebert et al. 2010. Theor Appl Genet. 121:1083–1091.	Hiebert et al. 2010. Theor Appl Genet. 121:1083–1091.	Yr46							GenBank: KR604816.1	405774021
68	7BL	T. aestivum 'Parula'	Herrera-Fossel et al. 2012. Theor Appl Genet. 124:475-86.	Herrera-Fossel et al. 2012. Theor Appl Genet. 124:475-86.	Lr14b	PSY-B1	739444514	WMS146; CSGS-F1; CS7BLNLRR	740720422; 734260773; 740040135
70	5DS	T. aestivum 'Ku3198'	Hiebert et al. 2014. Theor Appl Genet. 127:2005–2009.	Hiebert et al. 2014. Theor Appl Genet. 127:2005–2009.		BARC130; WMC233; GPW326	6486408; 5824923; 938954
71	1B	T. aestivum spelta 'Altgold Rotkorn'	Singh et al. 2013. Euphytica. 190:131-136	Singh et al. 2013. Euphytica. 190:131-136		WMS18	222577675	BARC187	212551802
72	7BS	T. turgdium durum "Altar 84'	Herrera-Foessel et al. 2014. Plant Dis. 98:631-635	Herrera-Foessel et al. 2014. Plant Dis. 98:631-635		WMC606; IWB25433	5184051; 6372235	IWA1525	5923030	QTL1439_7B-Herrera-Foessel_at_al._2014	5195773-6009991
73	2BS	T. aestivum 'Morocco'	Park et al. 2014. Theor Appl Genet. 127:2041-2049	Park et al. 2014. Theor Appl Genet. 127:2041-2049		WPT-8235; WPT-8235	No hit; 13481585
74	3BS	T. aestivum 'BT-Schomburgk'	Bansal et al. 2014. Euphytica. 194(2).	Kolmner et al. 2018. Crop Sci. 58:152-158.	was previously on 3BL					CFB5006	6098344
75	1BS	T. aestivum 'Arina'	Schnurbsch et al. 2004. Theor. Appl. Genet. 108:477-484; Singla et al. 2017. Theor. Appl. Genet. 130:1-12.	Singla et al. 2017. Theor. Appl. Genet. 130:1-12.		SWM271	153924534	GWM604; WMC230	71600965; 42183286
76	5DS	Aegilops umbellulata	Bansal et al. 2016. Plant Pathol. 66:38-44.	Bansal et al. 2016. Plant Pathol. 66:38-44.		GWM190	8746873			XLr57/Yr40-MAS-CAPS16	7965692
†Lr genes that could not be mapped onto the reference genome.
