# Supplementary material for: Identification of New Leaf Rust Resistance Loci in Wheat and Wild Relatives by Array-Based SNP Genotyping and Association Genetics
Source: Front Plant Sci. 2020 Nov 16;11:583738. doi: 10.3389/fpls.2020.583738 (PMC7701059; doi:10.3389/fpls.2020.583738)
Supplement: Supplementary Table 7 — Average leaf rust severity of accessions of the spring (A) and winter (B) diversity panels calculated over all locations, years and replicates. [file Table_7.XLSX]

## Sheet: Table S7A
Table S7A Average leaf rust severity of accessions of the spring diversity panel calculated over all locations, years and replicates.
Entry	Accession	Genome	Species	Ploidy	Category	Average severity	IT rating
850	IPK-TRI2230	AB	T. turgidum ssp. turgidum var. striatum	Tetraploid	Domesticated or cultivated	1.5	R
132	DW7193	AB	T. turgidum ssp. dicoccum	Tetraploid	Progenitor or relative	1.5	R
52	CN12233	AB	T. turgidum	Tetraploid	Domesticated or cultivated	1.53846	R
127	CN32486	AB	T. turgidum ssp. dicoccoides	Tetraploid	Progenitor or relative	1.83333	R
35	CN12223	AB	T. turgidum	Tetraploid	Domesticated or cultivated	2	R
62	CN51269	AB	T. turgidum	Tetraploid	Domesticated or cultivated	2.6	R
58	CN51258	AB	T. turgidum	Tetraploid	Domesticated or cultivated	3.06667	R
46	CN12222	AB	T. turgidum	Tetraploid	Domesticated or cultivated	3.08333	R
56	CN51256	AB	T. turgidum	Tetraploid	Domesticated or cultivated	3.14286	R
151	CN45831	AB	T. turgidum ssp. polonicum	Tetraploid	Domesticated or cultivated	3.27273	R
103	CN40848	AB	T. turgidum ssp. turgidum	Tetraploid	Domesticated or cultivated	3.5	R
639	Strongfield	AB	T. turgidum ssp. durum	Tetraploid	Domesticated or cultivated	3.76923	R
729	BW31100	ABD	T. aestivum ssp. aestivum	Hexaploid	Domesticated or cultivated	4	R
36	CN32158	AB	T. turgidum	Tetraploid	Domesticated or cultivated	4	R
631	AC Morse	AB	T. turgidum ssp. durum	Tetraploid	Domesticated or cultivated	4.30769	R
48	CN12225	AB	T. turgidum	Tetraploid	Domesticated or cultivated	4.33333	R
55	CN51255	AB	T. turgidum	Tetraploid	Domesticated or cultivated	4.33333	R
38	CN51254	AB	T. turgidum	Tetraploid	Domesticated or cultivated	4.35714	R
61	CN51265	AB	T. turgidum	Tetraploid	Domesticated or cultivated	4.4	R
37	CN2644	AB	T. turgidum	Tetraploid	Domesticated or cultivated	4.42857	R
121	CN10163	AB	T. turgidum ssp. durum	Tetraploid	Domesticated or cultivated	4.46667	R
630	AC Avonlea	AB	T. turgidum ssp. durum	Tetraploid	Domesticated or cultivated	4.58333	R
133	DW7191	AB	T. turgidum ssp. dicoccum	Tetraploid	Progenitor or relative	4.69231	R
176	CN99032	ABD	T. aestivum ssp. macha	Hexaploid	Domesticated or cultivated	4.71429	R
721	Pasqua	ABD	T. aestivum ssp. aestivum	Hexaploid	Domesticated or cultivated	4.78571	R
131	CWI19155	AB	T. turgidum ssp. dicoccum	Tetraploid	Progenitor or relative	4.83333	R
104	DW7195	AB	T. turgidum	Tetraploid	Domesticated or cultivated	4.91667	R
610	M321	ABD	T. aestivum (synt)	Hexaploid	Synthetic hexaploid wheat	4.93333	R
628	AS285	AB	T. turgidum	Tetraploid	Domesticated or cultivated	5.07143	R
636	DT 773 (Brigade)	AB	T. turgidum ssp. durum	Tetraploid	Domesticated or cultivated	5.08333	R
599	C55	ABD	T. aestivum (synt)	Hexaploid	Synthetic hexaploid wheat	5.14286	R
120	CN7786	AB	T. turgidum ssp. durum	Tetraploid	Domesticated or cultivated	5.2	R
152	CN51900	AB	T. turgidum ssp. polonicum	Tetraploid	Domesticated or cultivated	5.46667	R
731	Carberry BW874	ABD	T. aestivum ssp. aestivum	Hexaploid	Domesticated or cultivated	5.72727	R
41	CN10547	AB	T. turgidum	Tetraploid	Domesticated or cultivated	5.76923	R
110	CWI18234	AB	T. turgidum ssp. dicoccoides	Tetraploid	Progenitor or relative	5.8	R
57	CN51257	AB	T. turgidum	Tetraploid	Domesticated or cultivated	5.84615	R
625	PI211691	AB	T. turgidum ssp. turanicum	Tetraploid	Domesticated or cultivated	5.91667	R
723	CN44011_Toropi	ABD	T. aestivum ssp. aestivum	Hexaploid	Domesticated or cultivated	6	R
119	CN7773	AB	T. turgidum ssp. durum	Tetraploid	Domesticated or cultivated	6	R
117	5310	AB	T. turgidum ssp. dicoccoides	Tetraploid	Progenitor or relative	6	R
147	CN1839	AB	T. turgidum ssp. turanicum	Tetraploid	Domesticated or cultivated	6.28571	R
53	CN51246	AB	T. turgidum	Tetraploid	Domesticated or cultivated	6.41667	R
126	CN32483	AB	T. turgidum ssp. dicoccum	Tetraploid	Progenitor or relative	6.58333	R
614	PI94650	AB	T. turgidum ssp. dicoccum	Tetraploid	Progenitor or relative	6.64286	R
54	CN51253	AB	T. turgidum	Tetraploid	Domesticated or cultivated	7	R
154	CN51933	AB	T. turgidum ssp. polonicum	Tetraploid	Domesticated or cultivated	7.15385	R
612	PI94614	AB	T. turgidum ssp. dicoccum	Tetraploid	Progenitor or relative	7.15385	R
733	CN11057_Maria Escobar	ABD	T. aestivum ssp. aestivum	Hexaploid	Domesticated or cultivated	7.42857	R
632	AC Napoleon	AB	T. turgidum ssp. durum	Tetraploid	Domesticated or cultivated	7.53333	R
49	CN12226	AB	T. turgidum	Tetraploid	Domesticated or cultivated	7.75	R
626	Langdon	AB	T. turgidum ssp. durum	Tetraploid	Domesticated or cultivated	7.76923	R
602	C61	ABD	T. aestivum (synt)	Hexaploid	Synthetic hexaploid wheat	7.92308	R
47	CN12224	AB	T. turgidum	Tetraploid	Domesticated or cultivated	8	R
60	CN51263	AB	T. turgidum	Tetraploid	Domesticated or cultivated	8	R
609	C68	ABD	T. aestivum (synt)	Hexaploid	Synthetic hexaploid wheat	8.33333	R
693	Chinese Spring	ABD	T. aestivum ssp. aestivum	Hexaploid	Domesticated or cultivated	8.38462	R
620	PI352335	AB	T. turgidum ssp. dicoccum	Tetraploid	Progenitor or relative	8.41667	R
720	AC Minto	ABD	T. aestivum ssp. aestivum	Hexaploid	Domesticated or cultivated	8.46667	R
50	CN12227	AB	T. turgidum	Tetraploid	Domesticated or cultivated	8.64286	R
51	CN12230	AB	T. turgidum	Tetraploid	Domesticated or cultivated	8.64286	R
851	IPK-TRI3241	AB	T. turgidum ssp. compositum var. plinianum	Tetraploid	Domesticated or cultivated	8.75	R
700	Synthetic W7984	ABD	T. aestivum (synt)	Hexaploid	Domesticated or cultivated	8.8	R
752	Wilgoyne	ABD	T. aestivum ssp. aestivum	Hexaploid	Domesticated or cultivated	8.84615	R
137	CN32502	AB	T. turgidum ssp. carthlicum	Tetraploid	Domesticated or cultivated	8.90909	R
624	PI415152	AB	T. turgidum ssp. dicoccum	Tetraploid	Domesticated or cultivated	9	R
125	CN32482	AB	T. turgidum ssp. dicoccum	Tetraploid	Progenitor or relative	9.15385	R
627	AS2255	AB	T. turgidum	Tetraploid	Domesticated or cultivated	9.18182	R
623	PI377655	AB	T. turgidum ssp. dicoccum	Tetraploid	Progenitor or relative	9.33333	R
728	Bluesky	ABD	T. aestivum ssp. aestivum	Hexaploid	Domesticated or cultivated	9.4	R
751	Weebill-1	ABD	T. aestivum ssp. aestivum	Hexaploid	Domesticated or cultivated	9.46154	R
143	CWI44562	AB	T. turgidum ssp. carthlicum	Tetraploid	Domesticated or cultivated	10	R
635	Commander	AB	T. turgidum ssp. durum	Tetraploid	Domesticated or cultivated	10	R
617	PI94675	AB	T. turgidum ssp. dicoccum	Tetraploid	Progenitor or relative	10.1538	MR
59	CN51259	AB	T. turgidum	Tetraploid	Domesticated or cultivated	10.2308	MR
365	01C0105549	ABD	T. aestivum ssp. lutescense	Hexaploid	Domesticated or cultivated	10.3846	MR
732	CN10719_Kenya Farmer	ABD	T. aestivum ssp. aestivum	Hexaploid	Domesticated or cultivated	10.7333	MR
42	CN11002	AB	T. turgidum	Tetraploid	Domesticated or cultivated	10.7333	MR
118	5315	AB	T. turgidum ssp. dicoccoides	Tetraploid	Progenitor or relative	10.8462	MR
715	Frontana	ABD	T. aestivum ssp. aestivum	Hexaploid	Domesticated or cultivated	11.1333	MR
100	CN11761	AB	T. turgidum ssp. turgidum	Tetraploid	Domesticated or cultivated	11.5714	MR
594	C50	ABD	T. aestivum (synt)	Hexaploid	Synthetic hexaploid wheat	11.6	MR
99	CN1837	AB	T. turgidum ssp. turgidum	Tetraploid	Domesticated or cultivated	11.7692	MR
153	CN51903	AB	T. turgidum ssp. polonicum	Tetraploid	Domesticated or cultivated	11.7778	MR
124	CN2652	AB	T. turgidum ssp. dicoccum	Tetraploid	Progenitor or relative	12.0769	MR
621	PI355465	AB	T. turgidum ssp. dicoccum	Tetraploid	Progenitor or relative	12.1538	MR
638	Kyle	AB	T. turgidum ssp. durum	Tetraploid	Domesticated or cultivated	12.3571	MR
634	AC Pathfinder	AB	T. turgidum ssp. durum	Tetraploid	Domesticated or cultivated	12.3846	MR
101	CN33858	AB	T. turgidum ssp. turgidum	Tetraploid	Domesticated or cultivated	12.6429	MR
146	Blackbird	AB	T. turgidum ssp. carthlicum	Tetraploid	Domesticated or cultivated	12.6667	MR
107	CN32494	AB	T. turgidum ssp. dicoccoides	Tetraploid	Progenitor or relative	12.6667	MR
148	CN10543	AB	T. turgidum ssp. turanicum	Tetraploid	Domesticated or cultivated	12.7333	MR
629	AS286	AB	T. turgidum	Tetraploid	Domesticated or cultivated	12.8462	MR
746	Peace(PT416)	ABD	T. aestivum ssp. aestivum	Hexaploid	Domesticated or cultivated	13.6429	MR
616	PI94666	AB	T. turgidum ssp. dicoccum	Tetraploid	Progenitor or relative	13.7143	MR
854	IPK-TRI4354	AB	T. turgidum var. compositum	Tetraploid	Domesticated or cultivated	13.75	MR
141	CWI44150	AB	T. turgidum ssp. carthlicum	Tetraploid	Domesticated or cultivated	13.8667	MR
136	CN32500	AB	T. turgidum ssp. carthlicum	Tetraploid	Domesticated or cultivated	14.3077	MR
128	CN32488	AB	T. turgidum ssp. dicoccum	Tetraploid	Progenitor or relative	14.4444	MR
754	AC Cora	ABD	T. aestivum ssp. aestivum	Hexaploid	Domesticated or cultivated	15.7333	MR
173	CN33893	ABD	T. aestivum ssp. spherococcum	Hexaploid	Domesticated or cultivated	15.7692	MR
717	PI58548	ABD	T. aestivum ssp. aestivum	Hexaploid	Domesticated or cultivated	16.4	MR
34	AS11585	ABD	T. aestivum ssp. spelta	Hexaploid	Domesticated or cultivated	16.5714	MR
611	AS2240	AB	T. turgidum	Tetraploid	Progenitor or relative	16.8667	MR
134	CN32496	AB	T. turgidum ssp. carthlicum	Tetraploid	Domesticated or cultivated	17.0769	MR
43	CN11003	AB	T. turgidum	Tetraploid	Domesticated or cultivated	17.7143	MR
14	CN12232	AB	T. turgidum	Tetraploid	Domesticated or cultivated	17.7333	MR
781	EKC24_RL5710	ABD	T. aestivum (synt)	Hexaploid	Synthetic hexaploid wheat	18.3333	MR
142	CWI44453	AB	T. turgidum ssp. carthlicum	Tetraploid	Domesticated or cultivated	19	MR
593	C49	ABD	T. aestivum (synt)	Hexaploid	Synthetic hexaploid wheat	19	MR
703	Roblin	ABD	T. aestivum ssp. aestivum	Hexaploid	Domesticated or cultivated	19.2308	MR
701	RL4452	ABD	T. aestivum ssp. aestivum	Hexaploid	Domesticated or cultivated	19.4615	MR
111	CWI15345	AB	T. turgidum ssp. dicoccoides	Tetraploid	Progenitor or relative	19.6154	MR
755	JANZ	ABD	T. aestivum ssp. aestivum	Hexaploid	Domesticated or cultivated	20.1333	MR
716	Terenzio	ABD	T. aestivum ssp. aestivum	Hexaploid	Domesticated or cultivated	20.1667	MR
738	Fieldstar BW365	ABD	T. aestivum ssp. aestivum	Hexaploid	Domesticated or cultivated	21.2143	MR
730	BW779_Tezanos Printos Precoz	ABD	T. aestivum ssp. aestivum	Hexaploid	Domesticated or cultivated	21.2308	MR
161	CN2758	ABD	T. aestivum ssp. spelta	Hexaploid	Domesticated or cultivated	22	MR
697	WhiteGlenlea	ABD	T. aestivum ssp. aestivum	Hexaploid	Domesticated or cultivated	22.0667	MR
106	CN32493	AB	T. turgidum ssp. dicoccoides	Tetraploid	Progenitor or relative	22.0833	MR
33	AS11527	ABD	T. aestivum ssp. spelta	Hexaploid	Domesticated or cultivated	22.3571	MR
113	CWI17128	AB	T. turgidum ssp. dicoccoides	Tetraploid	Progenitor or relative	22.5	MR
598	C54	ABD	T. aestivum (synt)	Hexaploid	Synthetic hexaploid wheat	23	MR
135	CN32498	AB	T. turgidum ssp. carthlicum	Tetraploid	Domesticated or cultivated	23.2727	MR
743	Lillian = BW776	ABD	T. aestivum ssp. aestivum	Hexaploid	Domesticated or cultivated	23.5714	MR
702	AC Domain	ABD	T. aestivum ssp. aestivum	Hexaploid	Domesticated or cultivated	24.0714	MR
699	Opata	ABD	T. aestivum ssp. aestivum	Hexaploid	Domesticated or cultivated	24.5833	MR
705	Grandin	ABD	T. aestivum ssp. aestivum	Hexaploid	Domesticated or cultivated	24.6429	MR
694	Superb	ABD	T. aestivum ssp. aestivum	Hexaploid	Domesticated or cultivated	24.6923	MR
140	CWI5222	AB	T. turgidum ssp. carthlicum	Tetraploid	Domesticated or cultivated	25.0769	MR
740	HARTOG	ABD	T. aestivum ssp. aestivum	Hexaploid	Domesticated or cultivated	25.8333	MR
162	CN12229	ABD	T. aestivum ssp. spelta	Hexaploid	Domesticated or cultivated	26.6667	MR
736	CN32077_Nyu Bay	ABD	T. aestivum ssp. aestivum	Hexaploid	Domesticated or cultivated	26.8571	MR
706	Foremost	ABD	T. aestivum ssp. aestivum	Hexaploid	Domesticated or cultivated	26.9286	MR
695	Sumai3	ABD	T. aestivum ssp. aestivum	Hexaploid	Domesticated or cultivated	26.9333	MR
748	Salamouni	ABD	T. aestivum ssp. aestivum	Hexaploid	Domesticated or cultivated	27.4	MR
169	CN11647	ABD	T. aestivum ssp. spherococcum	Hexaploid	Domesticated or cultivated	27.9167	MR
724	01C0204206_Sunbird	ABD	T. aestivum ssp. aestivum	Hexaploid	Domesticated or cultivated	29	MR
130	CWI36567	AB	T. turgidum ssp. dicoccum	Tetraploid	Progenitor or relative	29	MR
714	RL6050	ABD	T. aestivum ssp. aestivum	Hexaploid	Domesticated or cultivated	29.2308	MR
737	CN9591_Bage	ABD	T. aestivum ssp. aestivum	Hexaploid	Domesticated or cultivated	29.6154	MR
870	IPK-TRI19322	ABD	T. aestivum ssp. spelta var. vavilovii (Spelted form)	Hexaploid	Domesticated or cultivated	30	MR
171	CN33803	ABD	T. aestivum ssp. spherococcum	Hexaploid	Domesticated or cultivated	30	MR
144	CWI44563	AB	T. turgidum ssp. carthlicum	Tetraploid	Domesticated or cultivated	30.2143	I
596	C52	ABD	T. aestivum (synt)	Hexaploid	Synthetic hexaploid wheat	31.2222	I
744	ND694=Parshall	ABD	T. aestivum ssp. aestivum	Hexaploid	Domesticated or cultivated	31.4286	I
698	AC Karma	ABD	T. aestivum ssp. aestivum	Hexaploid	Domesticated or cultivated	31.8571	I
711	RL6070	ABD	T. aestivum ssp. aestivum	Hexaploid	Domesticated or cultivated	32.3077	I
735	CN32076_Nobeoka Bozu	ABD	T. aestivum ssp. aestivum	Hexaploid	Domesticated or cultivated	32.3571	I
172	CN33892	ABD	T. aestivum ssp. spherococcum	Hexaploid	Domesticated or cultivated	32.8571	I
139	DW7196	AB	T. turgidum ssp. carthlicum	Tetraploid	Domesticated or cultivated	32.8571	I
622	PI355476	AB	T. turgidum ssp. dicoccum	Tetraploid	Progenitor or relative	34	I
696	BW278	ABD	T. aestivum ssp. aestivum	Hexaploid	Domesticated or cultivated	34.2857	I
174	G3893	ABD	T. aestivum ssp. spherococcum	Hexaploid	Domesticated or cultivated	34.3333	I
112	CWI16984	AB	T. turgidum ssp. dicoccoides	Tetraploid	Progenitor or relative	34.6667	I
741	CN38927_Katepwa	ABD	T. aestivum ssp. aestivum	Hexaploid	Domesticated or cultivated	35	I
727	Aus30426_Otane	ABD	T. aestivum ssp. aestivum	Hexaploid	Domesticated or cultivated	35.7692	I
168	CWI42787	ABD	T. aestivum ssp. compactum	Hexaploid	Domesticated or cultivated	36	I
710	RL6069	ABD	T. aestivum ssp. aestivum	Hexaploid	Domesticated or cultivated	36.4286	I
359	01C0203285	ABD	T. aestivum ssp. lutescense	Hexaploid	Domesticated or cultivated	36.8	I
163	CN12261	ABD	T. aestivum ssp. spelta	Hexaploid	Domesticated or cultivated	37.5	I
597	C53	ABD	T. aestivum (synt)	Hexaploid	Synthetic hexaploid wheat	38	I
726	AC Vista	ABD	T. aestivum ssp. aestivum	Hexaploid	Domesticated or cultivated	38.2143	I
40	CN10545	AB	T. turgidum	Tetraploid	Domesticated or cultivated	38.6364	I
725	AC Barrie	ABD	T. aestivum ssp. aestivum	Hexaploid	Domesticated or cultivated	38.9286	I
712	RL6106	ABD	T. aestivum ssp. aestivum	Hexaploid	Domesticated or cultivated	39	I
108	CN32495	AB	T. turgidum ssp. dicoccoides	Tetraploid	Progenitor or relative	39	I
44	CN11573	AB	T. turgidum	Tetraploid	Domesticated or cultivated	39.2857	I
780	EKC22_RL5347	SAm	T. turgidum? (amphiploid)	Tetraploid		40	I
582	C37	ABD	T. aestivum (synt)	Hexaploid	Synthetic hexaploid wheat	40.6667	MS
704	AC Reed	ABD	T. aestivum ssp. aestivum	Hexaploid	Domesticated or cultivated	40.8333	MS
742	LEADER (BW535)	ABD	T. aestivum ssp. aestivum	Hexaploid	Domesticated or cultivated	41.4286	MS
588	C43	ABD	T. aestivum (synt)	Hexaploid	Synthetic hexaploid wheat	42.0833	MS
713	RL6077	ABD	T. aestivum ssp. aestivum	Hexaploid	Domesticated or cultivated	42.5	MS
708	RL6091	ABD	T. aestivum ssp. aestivum	Hexaploid	Domesticated or cultivated	42.6923	MS
455	01C0203832	ABD	T. aestivum ssp. lutescense	Hexaploid	Domesticated or cultivated	43.2143	MS
745	Pavon 76	ABD	T. aestivum ssp. aestivum	Hexaploid	Domesticated or cultivated	43.4167	MS
734	CN11189_Neepawa	ABD	T. aestivum ssp. aestivum	Hexaploid	Domesticated or cultivated	44.2857	MS
160	CN1849	ABD	T. aestivum ssp. spelta	Hexaploid	Domesticated or cultivated	45.6667	MS
707	RL6058	ABD	T. aestivum ssp. aestivum	Hexaploid	Domesticated or cultivated	46	MS
718	Fielder-1	ABD	T. aestivum ssp. aestivum	Hexaploid	Domesticated or cultivated	47	MS
613	PI94627	AB	T. turgidum ssp. dicoccum	Tetraploid	Progenitor or relative	47.0833	MS
170	CN11739	ABD	T. aestivum ssp. spherococcum	Hexaploid	Domesticated or cultivated	49	MS
722	Selkirk	ABD	T. aestivum ssp. aestivum	Hexaploid	Domesticated or cultivated	50.7143	MS
749	Sonora 64	ABD	T. aestivum ssp. aestivum	Hexaploid	Domesticated or cultivated	52.9167	MS
138	CN40686	AB	T. turgidum ssp. carthlicum	Tetraploid	Domesticated or cultivated	54.6154	MS
579	C34	ABD	T. aestivum (synt)	Hexaploid	Synthetic hexaploid wheat	57.1429	MS
709	RL6159	ABD	T. aestivum ssp. aestivum	Hexaploid	Domesticated or cultivated	57.6923	MS
164	CN37599	ABD	T. aestivum ssp. spelta	Hexaploid	Domesticated or cultivated	58.0769	MS
756	HC374	ABD	T. aestivum ssp. aestivum	Hexaploid	Domesticated or cultivated	58.6667	MS
615	PI94655	AB	T. turgidum ssp. dicoccum	Tetraploid	Progenitor or relative	58.75	MS
605	C64	ABD	T. aestivum (synt)	Hexaploid	Synthetic hexaploid wheat	59	MS
166	CN12213	ABD	T. aestivum ssp. compactum	Hexaploid	Domesticated or cultivated	60.4167	S
618	PI113961	AB	T. turgidum ssp. dicoccum	Tetraploid	Progenitor or relative	60.4545	S
619	PI113963	AB	T. turgidum ssp. dicoccum	Tetraploid	Progenitor or relative	60.5	S
45	CN11579	AB	T. turgidum	Tetraploid	Domesticated or cultivated	61	S
456	01C0204206	ABD	T. aestivum ssp. graecum	Hexaploid	Domesticated or cultivated	61.4286	S
606	C65	ABD	T. aestivum (synt)	Hexaploid	Synthetic hexaploid wheat	62.5	S
102	CN40845	AB	T. turgidum ssp. turgidum	Tetraploid	Domesticated or cultivated	62.6923	S
39	CN1748	AB	T. turgidum	Tetraploid	Domesticated or cultivated	62.8571	S
149	CN11587	AB	T. turgidum ssp. turanicum	Tetraploid	Domesticated or cultivated	63.8462	S
719	Lalbahadur (Pavon 1B)	ABD	T. aestivum ssp. aestivum	Hexaploid	Domesticated or cultivated	65	S
739	CN10112_Gabo	ABD	T. aestivum ssp. aestivum	Hexaploid	Domesticated or cultivated	65	S
583	C38	ABD	T. aestivum (synt)	Hexaploid	Synthetic hexaploid wheat	65	S
747	Regent	ABD	T. aestivum ssp. aestivum	Hexaploid	Domesticated or cultivated	65.7143	S
600	C56	ABD	T. aestivum (synt)	Hexaploid	Synthetic hexaploid wheat	65.8333	S
750	Stanley	ABD	T. aestivum ssp. aestivum	Hexaploid	Domesticated or cultivated	66	S
165	CN2674	ABD	T. aestivum ssp. compactum	Hexaploid	Domesticated or cultivated	67.3333	S
607	C66	ABD	T. aestivum (synt)	Hexaploid	Synthetic hexaploid wheat	67.5	S
175	CWI42988	ABD	T. aestivum ssp. spherococcum	Hexaploid	Domesticated or cultivated	68.9286	S
671	Thatcher	ABD	T. aestivum ssp. aestivum	Hexaploid	Domesticated or cultivated	70.7692	S
145	CWI44464	AB	T. turgidum ssp. carthlicum	Tetraploid	Domesticated or cultivated	71.0714	S
601	C57	ABD	T. aestivum (synt)	Hexaploid	Synthetic hexaploid wheat	83.2143	S
R, resistant; MR, moderately resistant; I, Intermediate; MS, moderately susceptible; S, susceptible.

## Sheet: Table S7B
Table S7B Average leaf rust severity of accessions of the winter diversity panel calculated over all locations, years and replicates.
Entry	Accession	Genome	Species	Ploidy	Category	Average Severity	IT rating
789	EKC101_RL5719	S	Ae. speltoides	Diploid	Progenitor or relative	0	R
791	EKC103_RL5721	S	Ae. speltoides ligustica (Ae. ligustica)	Diploid	Progenitor or relative	0	R
802	EKC130_RL5010	DC	Ae. cylindrica	Tetraploid	Wild relative	0	R
779	EKC11_RL5477	V	Haynaldia villosa	Diploid	Wild relative	0	R
853	IPK-TRI4349	AtG	T. timopheevii	tetraploid	Wild relative	0	R
790	EKC102_RL5720	S	Ae. speltoides ligustica (Ae. ligustica)	Diploid	Progenitor or relative	0.2	R
784	EKC47_RL5509	Am	T. monococcum var. albo-hornemannii	Diploid	Progenitor or relative	0.2	R
868	IPK-TRI13606	AtG	T. timopheevii	tetraploid	Wild relative	0.2	R
860	IPK-TRI7270	GAAm	T. zhukovskyi	Hexaploid	Wild relative	0.2	R
849	IPK-TRI677	AtG	T. timopheevii	tetraploid	Wild relative	0.25	R
857	IPK-TRI5416	GAAm	T. zhukovskyi	Hexaploid	Wild relative	0.25	R
73	CN37617	Am	T. monococcum ssp. monococcum	Diploid	Progenitor or relative	0.3	R
786	EKC58_RL5216	Am	T. monococcum ssp. aegilopoides	Diploid	Progenitor or relative	0.4	R
840	IPK-AE783	M	Ae. comosa	Diploid	Wild relative	0.4	R
867	IPK-TRI13604	AtG	T. timopheevii	tetraploid	Wild relative	0.4	R
74	CN12440	Am	T. monococcum ssp. monococcum	Diploid	Progenitor or relative	0.444444	R
76	CN11756	Am	T. monococcum ssp. monococcum	Diploid	Progenitor or relative	0.444444	R
788	EKC97_RL5300	S	Ae. speltoides	Diploid	Progenitor or relative	0.5	R
783	EKC37_RL5247	Am	T. monococcum var. albo-hornemannii	Diploid	Progenitor or relative	0.5	R
858	IPK-TRI7258	GAAm	T. zhukovskyi	Hexaploid	Wild relative	0.5	R
760	C29 (AS2395)	D	Ae. tauschii	Diploid	Progenitor or relative	0.555556	R
764	C33 (AS2407)	D	Ae. tauschii	Diploid	Progenitor or relative	0.555556	R
807	EKC159_RL5858	MU	Ae. geniculata (Ae. ovata)	Tetraploid	Wild relative	0.571429	R
806	EKC158_RL5857	MU	Ae. geniculata (Ae. ovata)	Tetraploid	Wild relative	0.6	R
574	RL5793	D	Ae. tauschii var. strangulata	Diploid	Progenitor or relative	0.666667	R
815	EKC186_RL5847	UM	Ae. biuncialis (Ae. lorentii)	Tetraploid	Wild relative	0.666667	R
812	EKC165_RL5011	UC/CU	Ae. triuncialis	Tetraploid	Wild relative	0.666667	R
799	EKC119_RL5727	U	Ae. umbellulata	Diploid	Wild relative	0.666667	R
87	CWI19490_RL5444	Am	T. monococcum	Diploid	Progenitor or relative	0.714286	R
72	CN11649	Am	T. monococcum ssp. monococcum	Diploid	Progenitor or relative	0.75	R
877	17CAN-SYNT-06A	ABD	T. aestivum (synt)	Hexaploid	Synthetic hexaploid wheat	0.8	R
491	RL5524	D	Ae. tauschii	Diploid	Progenitor or relative	1	R
785	EKC48_RL5510	Am	T. monococcum var. hornemannii	Diploid	Progenitor or relative	1	R
822	IPK-AE111	UM	Ae. columnaris	Tetraploid	Wild relative	1	R
848	IPK-AE1607	UM	Ae. columnaris	Tetraploid	Wild relative	1	R
839	IPK-AE740	U	Ae. umbellulata	Diploid	Wild relative	1	R
841	IPK-AE825	U	Ae. umbellulata	Diploid	Wild relative	1	R
89	BW31215	D	Ae. tauschii	Diploid	Progenitor or relative	1.22222	R
866	IPK-TRI12094	GAAm	T. zhukovskyi	Hexaploid	Wild relative	1.25	R
763	C32 (AS2405)	D	Ae. tauschii	Diploid	Progenitor or relative	1.33333	R
590	C45	ABD	T. aestivum (synt)	Hexaploid	Synthetic hexaploid wheat	1.33333	R
762	C31 (AS2404)	D	Ae. tauschii	Diploid	Progenitor or relative	1.42857	R
759	C26 (AS2386)	D	Ae. tauschii	Diploid	Progenitor or relative	1.5	R
761	C30 (AS2399)	D	Ae. tauschii	Diploid	Progenitor or relative	1.5	R
805	EKC154_RL5853	MU	Ae. geniculata (Ae. ovata)	Tetraploid	Wild relative	1.5	R
90	BW31221	D	Ae. tauschii	Diploid	Progenitor or relative	1.57143	R
78	CN37611	Am	T. monococcum ssp. monococcum	Diploid	Progenitor or relative	1.57143	R
856	IPK-TRI4653	BA	T. turgidum var. linnaeanum	tetraploid	Progenitor or relative	1.6	R
585	C40	ABD	T. aestivum (synt)	Hexaploid	Synthetic hexaploid wheat	1.66667	R
829	IPK-AE290	DM/DDM	Ae. crassa ssp. crassa	Tetraploid/Hexaploid	Wild relative	1.66667	R
808	EKC160_RL5859	MU	Ae. geniculata (Ae. ovata)	Tetraploid	Wild relative	1.85714	R
794	EKC110_RL5302	Sl	Ae. longissima	Diploid	Wild relative	2	R
556	RL5775	D	Ae. tauschii	Diploid	Progenitor or relative	2.125	R
587	C42	ABD	T. aestivum (synt)	Hexaploid	Synthetic hexaploid wheat	2.5	R
795	EKC108_RL5004	Ssh	Ae. sharonensis	Diploid	Wild relative	2.5	R
549	RL5768	D	Ae. tauschii var. strangulata	Diploid	Progenitor or relative	2.55556	R
562	RL5781	D	Ae. tauschii	Diploid	Progenitor or relative	2.75	R
852	IPK-TRI3365	BA	T. turgidum var. linnaeanum	tetraploid	Domesticated or cultivated wheat	2.8	R
494	RL5536	D	Ae. tauschii	Diploid	Progenitor or relative	2.85714	R
603	C62	ABD	T. aestivum (synt)	Hexaploid	Synthetic hexaploid wheat	2.88889	R
539	RL5750	D	Ae. tauschii	Diploid	Progenitor or relative	3	R
91	BW31225	D	Ae. tauschii	Diploid	Progenitor or relative	3.375	R
810	EKC163_RL5017	SU	Ae. peregrina (Ae. variabilis)	Tetraploid	Wild relative	3.42857	R
843	IPK-AE906	Sl	Ae. longissima	Diploid	Wild relative	3.5	R
874	17CAN-SYNT-03A	ABD	T. aestivum (synt)	Hexaploid	Synthetic hexaploid wheat	3.6	R
559	RL5778	D	Ae. tauschii	Diploid	Progenitor or relative	4	R
572	RL5791	D	Ae. tauschii var. strangulata	Diploid	Progenitor or relative	4.11111	R
94	BW31236	D	Ae. tauschii	Diploid	Progenitor or relative	4.33333	R
876	17CAN-SYNT-05A	ABD	T. aestivum (synt)	Hexaploid	Synthetic hexaploid wheat	4.6	R
528	RL5699	D	Ae. tauschii var. strangulata	Diploid	Progenitor or relative	4.66667	R
545	RL5761	D	Ae. tauschii var. strangulata	Diploid	Progenitor or relative	4.88889	R
757	C23 (AS60)	D	Ae. tauschii	Diploid	Progenitor or relative	5.2	R
67	CN38247	A	T. urartu	Diploid	Progenitor or relative	5.25	R
831	IPK-AE346	Sl	Ae. longissima	Diploid	Wild relative	5.4	R
578	RL5798	D	Ae. tauschii var. mayeri	Diploid	Progenitor or relative	5.5	R
896	17CAN-SYNT-25F	ABD	T. aestivum (synt)	Hexaploid	Synthetic hexaploid wheat	5.5	R
608	C67	ABD	T. aestivum (synt)	Hexaploid	Synthetic hexaploid wheat	5.66667	R
550	RL5769	D	Ae. tauschii var. strangulata	Diploid	Progenitor or relative	5.77778	R
553	RL5772	D	Ae. tauschii	Diploid	Progenitor or relative	5.88889	R
830	IPK-AE316	Sl	Ae. longissima	Diploid	Wild relative	6.5	R
838	IPK-AE714	U	Ae. umbellulata	Diploid	Wild relative	6.5	R
813	EKC166_RL5012	UM/UMN	Ae. neglecta ssp. neglecta (or recta)	Tetraploid/Hexaploid	Wild relative	7.2	R
890	17CAN-SYNT-19A	ABD	T. aestivum (synt)	Hexaploid	Synthetic hexaploid wheat	8.2	R
622	PI355476	BA	T. turgidum ssp. dicoccum	tetraploid	Progenitor or relative	8.33333	R
814	EKC171_RL5722	UM	Ae. biuncialis (Ae. lorentii)	Tetraploid	Wild relative	8.33333	R
823	IPK-AE113	UM	Ae. columnaris	Tetraploid	Wild relative	8.66667	R
575	RL5794	D	Ae. tauschii var. strangulata	Diploid	Progenitor or relative	9.5	R
589	C44	ABD	T. aestivum (synt)	Hexaploid	Synthetic hexaploid wheat	9.57143	R
95	BW31260	D	Ae. tauschii	Diploid	Progenitor or relative	9.7	R
888	17CAN-SYNT-17B	ABD	T. aestivum (synt)	Hexaploid	Synthetic hexaploid wheat	10	R
521	RL5686	D	Ae. tauschii var. strangulata	Diploid	Progenitor or relative	11.2222	MR
871	Emerson-1 (check)	ABD	T. aestivum ssp. aestivum	Hexaploid	Domesticated or cultivated wheat	12.1	MR
891	17CAN-SYNT-20A	ABD	T. aestivum (synt)	Hexaploid	Synthetic hexaploid wheat	12.2	MR
97	BW31261	D	Ae. tauschii	Diploid	Progenitor or relative	12.875	MR
811	EKC164_RL5849	SU	Ae. peregrina (Ae. variabilis)	Tetraploid	Wild relative	13.3333	MR
878	17CAN-SYNT-07A	ABD	T. aestivum (synt)	Hexaploid	Synthetic hexaploid wheat	13.6667	MR
873	17CAN-SYNT-02B	ABD	T. aestivum (synt)	Hexaploid	Synthetic hexaploid wheat	14	MR
879	17CAN-SYNT-08A	ABD	T. aestivum (synt)	Hexaploid	Synthetic hexaploid wheat	14.2	MR
887	17CAN-SYNT-16A	ABD	T. aestivum (synt)	Hexaploid	Synthetic hexaploid wheat	14.4	MR
624	PI415152	BA	T. turgidum ssp. dicoccum	tetraploid	Progenitor or relative	15	MR
884	17CAN-SYNT-13B	ABD	T. aestivum (synt)	Hexaploid	Synthetic hexaploid wheat	15	MR
758	C24 (AS66)	D	Ae. tauschii	Diploid	Progenitor or relative	16.1111	MR
880	17CAN-SYNT-09A	ABD	T. aestivum (synt)	Hexaploid	Synthetic hexaploid wheat	16.2	MR
782	EKC24_RL5710	ABD	T. aestivum (synt)	Hexaploid	Synthetic hexaploid wheat	16.6667	MR
595	C51	ABD	T. aestivum (synt)	Hexaploid	Synthetic hexaploid wheat	16.8333	MR
495	RL5537	D	Ae. tauschii	Diploid	Progenitor or relative	17.2222	MR
894	17CAN-SYNT-23A	ABD	T. aestivum (synt)	Hexaploid	Synthetic hexaploid wheat	17.5	MR
898	17CAN-SYNT-27A	ABD	T. aestivum (synt)	Hexaploid	Synthetic hexaploid wheat	19	MR
889	17CAN-SYNT-18A	ABD	T. aestivum (synt)	Hexaploid	Synthetic hexaploid wheat	20	MR
892	17CAN-SYNT-21C	ABD	T. aestivum (synt)	Hexaploid	Synthetic hexaploid wheat	20	MR
604	C63	ABD	T. aestivum (synt)	Hexaploid	Synthetic hexaploid wheat	20.1111	MR
893	17CAN-SYNT-22A	ABD	T. aestivum (synt)	Hexaploid	Synthetic hexaploid wheat	20.8333	MR
490	RL5499	D	Ae. tauschii	Diploid	Progenitor or relative	21.375	MR
591	C46	ABD	T. aestivum (synt)	Hexaploid	Synthetic hexaploid wheat	21.6667	MR
592	C48	ABD	T. aestivum (synt)	Hexaploid	Synthetic hexaploid wheat	22.5	MR
527	RL5695	D	Ae. tauschii var. strangulata	Diploid	Progenitor or relative	24.4444	MR
872	17CAN-SYNT-01A	ABD	T. aestivum (synt)	Hexaploid	Synthetic hexaploid wheat	25	MR
875	17CAN-SYNT-04A	ABD	T. aestivum (synt)	Hexaploid	Synthetic hexaploid wheat	25	MR
821	IPK-AE91	DMU	Ae. juvenalis	Tetraploid/Hexaploid	Wild relative	25	MR
798	EKC116_RL5706	Ss	Ae. searsii	Diploid	Wild relative	25	MR
493	RL5534	D	Ae. tauschii	Diploid	Progenitor or relative	25.1111	MR
899	17CAN-SYNT-28A	ABD	T. aestivum (synt)	Hexaploid	Synthetic hexaploid wheat	26	MR
538	RL5747	D	Ae. tauschii	Diploid	Progenitor or relative	27.7778	MR
564	RL5783	D	Ae. tauschii	Diploid	Progenitor or relative	27.8571	MR
897	17CAN-SYNT-26A	ABD	T. aestivum (synt)	Hexaploid	Synthetic hexaploid wheat	28	MR
885	17CAN-SYNT-14A	ABD	T. aestivum (synt)	Hexaploid	Synthetic hexaploid wheat	28.5	MR
800	EKC127_RL5577	BA	T. turgidum ssp. carthlicum ( T. turgidum ssp. persicum)	tetraploid	Domesticated or cultivated wheat	29	MR
882	17CAN-SYNT-11A	ABD	T. aestivum (synt)	Hexaploid	Synthetic hexaploid wheat	29	MR
130	CWI35567	BA	T. turgidum ssp. dicoccum	tetraploid	Progenitor or relative	30.25	I
828	IPK-AE182	DMU	Ae. juvenalis	Tetraploid/Hexaploid	Wild relative	31.6667	I
796	EKC111_RL5009	Sb	Ae. bicornis	Diploid	Wild relative	37.5	I
901	17CAN-SYNT-30A	ABD	T. aestivum (synt)	Hexaploid	Synthetic hexaploid wheat	38.2	I
847	IPK-AE1580	DM/DDM	Ae. crassa ssp. vavilovii	Tetraploid/Hexaploid	Wild relative	42	MS
797	EKC112_RL5301	Sb	Ae. bicornis	Diploid	Wild relative	45	MS
883	17CAN-SYNT-12A	ABD	T. aestivum (synt)	Hexaploid	Synthetic hexaploid wheat	45.1667	MS
534	RL5741	D	Ae. tauschii	Diploid	Progenitor or relative	45.8333	MS
483	RL5265	D	Ae. tauschii var. anathera	Diploid	Progenitor or relative	48	MS
863	IPK-TRI7315	ABD	T. vavilovii	Hexaploid	Wild relative	48	MS
881	17CAN-SYNT-10A	ABD	T. aestivum (synt)	Hexaploid	Synthetic hexaploid wheat	49	MS
529	RL5736	D	Ae. tauschii	Diploid	Progenitor or relative	50	MS
819	IPK-AE8	DM/DDM	Ae. crassa ssp. crassa	Tetraploid/Hexaploid	Wild relative	50	MS
842	IPK-AE899	DM/DDM	Ae. crassa ssp. crassa	Tetraploid/Hexaploid	Wild relative	50	MS
580	C35	ABD	T. aestivum (synt)	Hexaploid	Synthetic hexaploid wheat	50.5556	MS
567	RL5786	D	Ae. tauschii	Diploid	Progenitor or relative	52.5	MS
581	C36	ABD	T. aestivum (synt)	Hexaploid	Synthetic hexaploid wheat	53.3333	MS
584	C39	ABD	T. aestivum (synt)	Hexaploid	Synthetic hexaploid wheat	53.6667	MS
498	RL5554	D	Ae. tauschii	Diploid	Progenitor or relative	54.2857	MS
536	RL5745	D	Ae. tauschii	Diploid	Progenitor or relative	55	MS
793	EKC105_RL5723	C	Ae. markgrafii (Ae. caudata)	Diploid	Wild relative	55	MS
864	IPK-TRI11555	ABD	T. vavilovii	Hexaploid	Wild relative	55.8333	MS
535	RL5744	D	Ae. tauschii	Diploid	Progenitor or relative	56.6667	MS
835	IPK-AE467	DM/DDM	Ae. crassa ssp. crassa	Tetraploid/Hexaploid	Wild relative	58.3333	MS
586	C41	ABD	T. aestivum (synt)	Hexaploid	Synthetic hexaploid wheat	60.5556	S
900	17CAN-SYNT-29A	ABD	T. aestivum (synt)	Hexaploid	Synthetic hexaploid wheat	61	S
895	17CAN-SYNT-24A	ABD	T. aestivum (synt)	Hexaploid	Synthetic hexaploid wheat	64	S
820	IPK-AE30	DM/DDM	Ae. crassa ssp. vavilovii	Tetraploid/Hexaploid	Wild relative	65	S
801	EKC135_RL5716	DC	Ae. cylindrica	Tetraploid	Wild relative	65	S
886	17CAN-SYNT-15A	ABD	T. aestivum (synt)	Hexaploid	Synthetic hexaploid wheat	66	S
818	IPK-AE1	DM/DDM	Ae. crassa ssp. vavilovii	Tetraploid/Hexaploid	Wild relative	66.25	S
869	IPK-TRI18539	BA	T. turgidum ssp. dicoccoides	tetraploid	Wild relative	70	S
855	IPK-TRI4630	ABD	T. vavilovii	Hexaploid	Wild relative	70	S
861	IPK-TRI7272	AtG	T. timopheevii	tetraploid	Wild relative	79	S
827	IPK-AE162	DM/DDM	Ae. crassa ssp. vavilovii	Tetraploid/Hexaploid	Wild relative	80	S
865	IPK-TRI11556	ABD	T. vavilovii	Hexaploid	Wild relative	83	S
R, resistant; MR, moderately resistant; I, Intermediate; MS, moderately susceptible; S, susceptible.
