# Supplementary material for: Identification of New Leaf Rust Resistance Loci in Wheat and Wild Relatives by Array-Based SNP Genotyping and Association Genetics
Source: Front Plant Sci. 2020 Nov 16;11:583738. doi: 10.3389/fpls.2020.583738 (PMC7701059; doi:10.3389/fpls.2020.583738)
Supplement: Supplementary Table 8 — Chromosomal position of the wheat 90 K array SNP markers on the Chinese Spring exome sequence (ES) and reference genome sequence (CS) v1.0 (IWGSC, 2018). [file Table_8.XLSX]

## Sheet: Table S8
Table S8 Chromosomal position of the wheat 90K array SNP markers on the Chinese Spring exome sequence (ES) and reference genome sequence (CS) v1.0 (IWGSC 2018).
Index	SNP ID	Chromosome	ES Position	CS Position	Reference	Alternate	Quality†
74985	tplb0051e20_1160	1A	279290	1159824	A	G	16.12
21697	Excalibur_c10657_1280	1A	297734	1174937	T	C	16.51
76209	wsnp_Ex_c10657_17376086	1A	299134	1176337	C	T	16.97
19640	Ex_c10657_2264	1A	308572	1187135	T	C	10.24
73334	Tdurum_contig75952_351	1A	310749	1189312	C	T	17.18
13141	CAP11_rep_c7878_143	1A	312043	1190606	T	C	17.17
74011	Tdurum_contig97729_491	1A	322588	1209907	T	C	17.17
23712	Excalibur_c21898_153	1A	322667	1209986	A	G	17.13
23713	Excalibur_c21898_523	1A	323037	1210356	G	A	13.73
4184	BobWhite_c65478_119	1A	323556	1210875	T	C	17.16
31608	GENE-0014_142	1A	323822	1211141	A	C	17.14
7208	BS00022677_51	1A	324566	1211885	C	T	17.18
72725	Tdurum_contig60323_456	1A	342609	1232815	C	T	17.18
72726	Tdurum_contig60323_605	1A	342758	1232964	G	A	17.18
61124	RAC875_c95364_259	1A	344190	1234396	C	T	17.18
61125	RAC875_c95364_59	1A	344591	1234797	G	A	11.43
21950	Excalibur_c11689_478	1A	344921	1235127	T	C	16.8
42055	Kukri_c18951_853	1A	345074	1235280	A	C	16.51
11804	BS00093327_51	1A	358444	1336921	A	G	17.18
29495	Excalibur_c9509_1180	1A	358517	1336994	G	A	17.18
44563	Kukri_c36351_64	1A	359139	1337616	G	A	16.89
49754	Kukri_rep_c68121_997	1A	359656	1338133	C	T	11.37
80880	wsnp_Ra_c11211_18227610	1A	365134	1343611	T	G	15.06
26563	Excalibur_c44612_474	1A	368021	1346498	T	C	16.51
70554	Tdurum_contig35757_161	1A	368166	1346643	A	G	11.29
12147	BS00100774_51	1A	558116	2378160	G	A	17.18
61484	RAC875_rep_c105697_366	1A	800326	3014581	C	T	11.4
7628	BS00026456_51	1A	845540	3118324	G	A	17.18
33252	GENE-3142_72	1A	861579	3256629	G	A	17.1
47524	Kukri_c7192_399	1A	881508	3381718	A	G	17.16
47522	Kukri_c7192_1077	1A	882663	3382873	T	C	11.42
74220	tplb0025b13_2879	1A	888980	3386503	G	A	17.13
41913	Kukri_c1818_2380	1A	890241	3387764	C	T	17.16
74214	tplb0025b13_1721	1A	891112	3388635	C	T	16.32
80189	wsnp_Ku_c1818_3557849	1A	891907	3389430	C	T	17.01
80188	wsnp_Ku_c1818_3557408	1A	892728	3390251	A	G	17.2
74213	tplb0025b13_150	1A	894308	3391831	T	C	16.65
75325	tplb0062i18_102	1A	904569	3447114	C	T	17.18
14190	CAP7_c6316_80	1A	907408	3449953	T	C	11.43
28636	Excalibur_c72544_414	1A	907532	3450077	A	C	17.1
65373	TA001286-0611-w	1A	1055145	3777295	G	C	17.03
7487	BS00023377_51	1A	1077526	3847127	T	C	17.18
35885	IACX2941	1A	1119884	4047996	G	T	11.42
11263	BS00082566_51	1A	1131186	4053449	T	C	17.15
11264	BS00082567_51	1A	1131303	4053566	G	A	17.18
1449	BobWhite_c20902_177	1A	1143831	4063212	T	C	17.12
39039	Ku_c28007_1398	1A	1180179	4500574	A	G	17.18
51388	Ra_c2029_3163	1A	1180244	4500639	G	T	17.18
7436	BS00023130_51	1A	1247096	5024234	T	G	17.18
56469	RAC875_c30399_406	1A	1311180	5502256	G	T	11.41
51387	Ra_c2029_2104	1A	1313094	5504170	A	G	11.42
10796	BS00075315_51	1A	1346674	5648798	G	A	16.51
16597	D_contig33959_220	1A	1386821	6022884	C	A	17.1
8757	BS00058867_51	1A	1396785	6151058	T	C	17.18
49161	Kukri_rep_c106285_295	1A	1426260	6294852	C	A	16.51
47982	Kukri_c8390_547	1A	1441248	6322741	G	A	17.14
47978	Kukri_c8390_1102	1A	1442212	6323705	G	A	16.49
63134	RAC875_rep_c78638_101	1A	1457996	6336848	C	T	15.04
7603	BS00026003_51	1A	1460601	6339453	G	A	16.51
8190	BS00039789_51	1A	1524582	6517452	C	T	17.18
67232	Tdurum_contig11679_319	1A	1549080	6570241	G	T	17.18
32243	GENE-1118_570	1A	1550186	6571347	T	C	16.1
12354	BS00108242_51	1A	1565315	6654526	G	A	17.18
12355	BS00108243_51	1A	1565483	6654694	C	T	17.18
61103	RAC875_c9457_788	1A	1566065	6655276	G	A	16.64
48747	Kukri_rep_c102231_265	1A	1691677	7181881	T	C	17.16
77579	wsnp_Ex_c2868_5292662	1A	1693366	7183570	C	A	16.76
24739	Excalibur_c2868_1808	1A	1694098	7184302	G	A	11.42
77580	wsnp_Ex_c2868_5293115	1A	1694247	7184451	C	T	17.2
11404	BS00085345_51	1A	1694537	7184741	T	C	13.63
56511	RAC875_c30657_82	1A	1696463	7186031	A	G	17.16
7091	BS00022448_51	1A	1718847	7275283	G	A	17.16
10654	BS00073243_51	1A	1739836	7292714	T	C	17.18
8696	BS00056550_51	1A	1741736	7294614	G	A	17.16
10349	BS00068580_51	1A	1796724	7536290	A	G	17.18
7470	BS00023201_51	1A	1807518	7643152	A	G	17.18
75901	wsnp_CAP11_c710_458019	1A	1827077	7657480	G	A	17.2
81583	wsnp_RFL_Contig4735_5673999	1A	1827911	7658314	G	T	16.69
11098	BS00079769_51	1A	1828209	7658612	A	G	17.18
7039	BS00022355_51	1A	1828326	7658729	A	G	17.18
30819	Excalibur_rep_c67141_73	1A	1829183	7659586	A	C	11.42
42782	Kukri_c2332_1093	1A	1829663	7660066	C	T	16.49
54858	RAC875_c19569_849	1A	1829861	7660264	C	T	15.01
54857	RAC875_c19569_765	1A	1829945	7660348	T	C	16.12
71689	Tdurum_contig46443_1505	1A	1968053	8163686	T	G	16.89
13949	CAP7_c2672_212	1A	1974576	8238509	T	C	17.18
27214	Excalibur_c51270_185	1A	1974719	8238652	G	A	16.51
5671	BobWhite_s64416_94	1A	1975419	8239352	A	G	11.42
44655	Kukri_c37212_1286	1A	1978877	8242653	G	T	17.16
63542	RFL_Contig1027_442	1A	1980380	8244156	T	C	16.34
42974	Kukri_c24454_423	1A	1988980	8250266	G	T	11.43
42973	Kukri_c24454_286	1A	1989636	8250922	T	C	17.16
28577	Excalibur_c71158_54	1A	2027073	8296948	G	A	17.18
28576	Excalibur_c71158_117	1A	2027136	8297011	A	G	16.66
47936	Kukri_c82615_228	1A	2027202	8297077	A	G	17.16
11117	BS00080187_51	1A	2038200	8312193	G	A	11.43
51727	Ra_c2904_122	1A	2059115	8327231	C	T	17.18
51728	Ra_c2904_202	1A	2059195	8327311	T	C	16.99
20494	Ex_c3229_2181	1A	2059501	8327617	T	C	16.85
78617	wsnp_Ex_c6420_11162653	1A	2060478	8328594	T	C	17.2
38648	Ku_c183_1811	1A	2060803	8328919	C	T	17.18
80192	wsnp_Ku_c183_358844	1A	2061171	8329287	G	A	16.83
78504	wsnp_Ex_c57982_59470152	1A	2061273	8329389	G	A	17.2
20957	Ex_c57982_980	1A	2061531	8329647	G	A	17.18
21848	Excalibur_c11330_695	1A	2109220	8631594	T	C	17.16
54787	RAC875_c19183_306	1A	2110059	8632433	T	C	16.85
54411	RAC875_c1710_376	1A	2174812	9103721	C	T	11.42
62907	RAC875_rep_c72805_651	1A	2177109	9105169	A	G	16.51
61368	RAC875_rep_c104335_293	1A	2179876	9107936	G	A	16.34
35561	IAAV892	1A	2196137	9122600	T	C	16.67
29039	Excalibur_c82557_201	1A	2196535	9122998	C	A	17.16
3088	BobWhite_c39996_85	1A	2217307	9156654	G	A	14.04
1457	BobWhite_c20934_450	1A	2290396	9355543	G	A	17.18
1456	BobWhite_c20934_397	1A	2290449	9355596	T	C	17.18
80081	wsnp_Ku_c13229_21142792	1A	2293541	9358688	T	C	11.34
31552	Excalibur_s113077_141	1A	2298899	9362684	G	T	11.42
211	BobWhite_c1137_1369	1A	2299366	9363151	C	T	14.84
56123	RAC875_c27865_534	1A	2299442	9363227	C	T	14.83
10392	BS00069278_51	1A	2337673	9476747	C	T	17.18
35349	IAAV7479	1A	2355409	9549402	G	A	12.69
4985	BobWhite_rep_c52088_322	1A	2362012	9554067	C	T	17.16
4761	BobWhite_rep_c49343_878	1A	2364198	9556253	C	T	17.16
43759	Kukri_c29655_239	1A	2397666	9579907	G	A	13.17
65069	RFL_Contig5637_1008	1A	2397879	9580120	G	A	17.15
34190	GENE-4832_103	1A	2434732	9643692	A	G	16.11
5842	BS00003595_51	1A	2531812	9979793	T	C	17.18
43053	Kukri_c24962_123	1A	2536634	9981076	A	G	11.42
7590	BS00025755_51	1A	2540778	9985220	T	C	17.18
75039	tplb0053o08_2004	1A	2575566	10048700	A	G	17.18
43660	Kukri_c29150_143	1A	2581123	10052788	G	A	17.15
21886	Excalibur_c114401_105	1A	2582601	10054266	A	G	17.18
54709	RAC875_c18640_821	1A	2582898	10054563	A	G	17.18
41164	Kukri_c14149_462	1A	2583015	10054680	G	A	11.42
60395	RAC875_c75971_295	1A	2583765	10055430	G	A	17.16
60396	RAC875_c75971_349	1A	2583819	10055484	A	G	14.42
31720	GENE-0172_551	1A	2598353	10067809	C	T	17.18
73112	Tdurum_contig68637_256	1A	2599367	10068823	C	T	17.09
12795	CAP11_c2581_302	1A	2600766	10069836	C	T	17.18
14301	CAP7_c8902_121	1A	2601214	10070284	A	G	17.13
68307	Tdurum_contig14847_144	1A	2601304	10070374	C	A	11.43
29601	Excalibur_c97691_225	1A	2629214	10127683	A	G	16.61
11162	BS00081035_51	1A	2644746	10136114	C	T	17.13
51723	Ra_c28932_543	1A	2735333	10469384	A	G	17.18
6024	BS00008803_51	1A	2788705	10607103	T	G	17.18
59361	RAC875_c5831_1486	1A	2842931	10969929	A	G	17.17
43320	Kukri_c26645_254	1A	2929856	11532567	C	T	17.02
70400	Tdurum_contig32955_235	1A	2932241	11534952	C	T	17.08
56758	RAC875_c32687_153	1A	2932495	11535206	G	A	17.09
69234	Tdurum_contig26035_231	1A	2957981	11571726	C	T	17.18
59323	RAC875_c57939_78	1A	2958136	11571881	T	C	17.16
59322	RAC875_c57939_175	1A	2958233	11571978	T	C	17.18
7016	BS00022304_51	1A	2998635	11633886	G	T	17.18
44341	Kukri_c34536_373	1A	3021576	11663168	G	A	16.49
47909	Kukri_c8211_761	1A	3022581	11664173	C	A	11.42
21983	Excalibur_c11848_919	1A	3023286	11664878	A	G	16.63
46642	Kukri_c5715_141	1A	3069639	11819683	A	G	17.16
55412	RAC875_c22821_479	1A	3098390	12004001	T	C	17.18
55413	RAC875_c22821_542	1A	3098453	12004064	T	C	17.18
54276	RAC875_c16352_326	1A	3122198	12097540	C	T	11.33
1201	BobWhite_c18592_327	1A	3122690	12098032	G	A	17.18
7219	BS00022701_51	1A	3123599	12098742	G	A	17.18
4186	BobWhite_c6558_234	1A	3123705	12098848	T	C	17.18
56841	RAC875_c33470_345	1A	3124766	12099909	A	G	14.47
26584	Excalibur_c44754_312	1A	3166082	12142438	A	G	17.16
7203	BS00022667_51	1A	3178554	12157317	T	C	17.18
29506	Excalibur_c95274_133	1A	3190980	12168451	C	T	17.13
71545	Tdurum_contig44809_1626	1A	3233678	12303663	C	T	16.85
35649	IACX11001	1A	3233861	12303846	C	T	17.2
15883	D_contig17718_477	1A	3234472	12304457	A	G	16.4
42451	Kukri_c2121_1994	1A	3234561	12304546	C	T	11.42
7493	BS00023485_51	1A	3236142	12306127	A	G	16.49
20402	Ex_c28368_426	1A	3244871	12313253	T	C	17.18
24273	Excalibur_c25175_512	1A	3245072	12313454	C	T	11.4
58829	RAC875_c5243_236	1A	3276686	12368675	T	C	11.4
71171	Tdurum_contig42479_1254	1A	3304914	12504276	T	C	17.18
71172	Tdurum_contig42479_1624	1A	3305284	12504646	A	G	17.16
71173	Tdurum_contig42479_2158	1A	3305818	12505180	T	C	16.51
60070	RAC875_c67106_97	1A	3306045	12505407	A	G	11.43
76292	wsnp_Ex_c1137_2182795	1A	3306215	12505577	G	A	17.2
71174	Tdurum_contig42479_3110	1A	3306770	12506132	A	G	17.18
76293	wsnp_Ex_c1137_2183772	1A	3307192	12506554	G	A	16.73
36835	Jagger_rep_c10343_173	1A	3333996	12585383	C	T	17.18
9667	BS00065909_51	1A	3334341	12585728	T	C	17.16
5700	BobWhite_s66792_249	1A	3339026	12590413	G	A	16.32
55079	RAC875_c20875_753	1A	3339237	12590624	A	G	17.16
2108	BobWhite_c27474_65	1A	3460664	12916298	C	T	16.48
2106	BobWhite_c27474_154	1A	3460851	12916485	G	T	10.24
26930	Excalibur_c48152_818	1A	3497163	13083947	G	A	11.43
3662	BobWhite_c48447_529	1A	3497233	13084017	C	T	11.43
26928	Excalibur_c48152_671	1A	3497310	13084094	T	C	11.43
26927	Excalibur_c48152_563	1A	3497418	13084202	G	A	16.51
41043	Kukri_c13513_759	1A	3499396	13086180	T	C	17.11
41044	Kukri_c13513_878	1A	3499515	13086299	T	C	17.18
79866	wsnp_JD_c7246_8349823	1A	3517128	13224171	A	C	14.76
44709	Kukri_c37592_531	1A	3534157	13256607	T	C	11.43
54690	RAC875_c1852_709	1A	3637100	13453912	C	T	13.69
58651	RAC875_c50463_808	1A	3651723	13569665	T	C	11.21
60275	RAC875_c7031_488	1A	3655575	13573517	G	A	17.17
28332	Excalibur_c64890_61	1A	3678669	13663874	A	G	10.22
23985	Excalibur_c23515_1177	1A	3680483	13665688	G	A	17.1
34835	IAAV4132	1A	3681713	13666918	G	A	16.24
46667	Kukri_c5756_2042	1A	3687673	13670677	G	A	13.19
80611	wsnp_Ku_c5756_10191339	1A	3688943	13671947	C	T	16.52
11053	BS00079071_51	1A	3702599	13761856	T	C	17.18
386	BobWhite_c1265_247	1A	3703763	13763020	T	C	16.51
11203	BS00081682_51	1A	3708842	13768099	G	A	17.18
12166	BS00101309_51	1A	3762594	13861580	A	G	16.51
14060	CAP7_c3847_204	1A	3762694	13861680	T	C	16.3
73271	Tdurum_contig75476_167	1A	3784380	13979501	G	A	17.18
13009	CAP11_c65_237	1A	3784928	13980049	T	C	17.18
73272	Tdurum_contig75476_721	1A	3785026	13980147	A	G	17.18
12040	BS00098484_51	1A	3796057	14046420	C	T	16.99
73615	Tdurum_contig83113_134	1A	3805702	14056065	A	G	16.99
7089	BS00022443_51	1A	3831045	14077803	T	G	16.81
72258	Tdurum_contig52332_94	1A	3857247	14143732	A	G	17.18
72128	Tdurum_contig50845_82	1A	3872343	14163135	A	G	17.16
7627	BS00026453_51	1A	3883149	14253976	G	A	16.99
11005	BS00078401_51	1A	3885083	14255910	G	A	17.18
73446	Tdurum_contig78972_251	1A	3922956	14507567	A	G	16.3
63565	RFL_Contig1118_65	1A	3933679	14520026	T	C	17.18
13840	CAP7_c1645_359	1A	3935191	14521538	A	G	17.16
20140	Ex_c21793_378	1A	3942847	14528913	G	A	11.29
1224	BobWhite_c18861_292	1A	3999999	14606061	C	T	16.51
1225	BobWhite_c18861_438	1A	4000145	14606207	C	T	11.43
41339	Kukri_c15163_1975	1A	4005033	14611095	G	A	16.12
57731	RAC875_c41481_283	1A	4086659	15182548	T	C	16.74
48053	Kukri_c8592_121	1A	4140163	15430785	C	A	11.41
1229	BobWhite_c1890_712	1A	4144588	15435210	A	G	11.42
72794	Tdurum_contig61492_684	1A	4149127	15438899	G	A	17.16
9312	BS00064536_51	1A	4220123	16389643	A	G	17.18
18594	D_GBUVHFX01BRJMZ_245	1A	4246384	16426772	C	A	16.79
75620	wsnp_BF200531A_Ta_2_1	1A	4258565	16434515	T	G	17.19
17897	D_GA8KES402HUUGV_172	1A	4259037	16434987	C	T	16.99
34387	IAAV1469	1A	4439784	18486532	T	C	17.2
59459	RAC875_c59712_105	1A	4439898	18486646	T	C	11.43
25153	Excalibur_c31869_685	1A	4440170	18486918	G	A	17.16
71344	Tdurum_contig42740_687	1A	4453496	18496150	A	C	11.43
58703	RAC875_c50887_617	1A	4462462	18990075	G	A	10.16
69222	Tdurum_contig25971_551	1A	4462987	18990600	G	T	17.13
56359	RAC875_c29598_147	1A	4535032	20093961	T	C	11.43
67282	Tdurum_contig11756_264	1A	4535730	20094659	T	C	16.97
41970	Kukri_c18434_200	1A	4561708	20183329	A	G	17.05
15488	D_contig08749_250	1A	4572528	20236703	A	G	17.05
8188	BS00039749_51	1A	4677801	20889641	G	T	17.18
57360	RAC875_c37934_225	1A	4747075	20977363	C	T	17.16
50401	Kukri_rep_c81545_195	1A	4747463	20977751	C	T	11.43
12336	BS00107852_51	1A	4749691	20979979	G	A	17.17
78618	wsnp_Ex_c64327_63176640	1A	4806370	21043117	C	T	11.44
47414	Kukri_c67721_342	1A	4879846	21281998	A	G	13.74
47413	Kukri_c67721_184	1A	4880004	21282156	T	C	16.75
24567	Excalibur_c2732_929	1A	4880962	21283114	G	A	11.43
27591	Excalibur_c55677_217	1A	4941074	21626746	A	C	17.18
34675	IAAV3168	1A	4941144	21626816	T	C	17.17
53646	RAC875_c13012_174	1A	5049650	22287591	A	C	11.43
53645	RAC875_c13012_1598	1A	5051789	22289730	A	G	11.43
19119	D_GDEEGVY02I9CHE_238	1A	5054525	22292194	C	T	16.92
31802	GENE-0321_427	1A	5059276	22295787	C	A	17.15
31801	GENE-0321_364	1A	5059331	22295842	G	A	17.17
50305	Kukri_rep_c75036_494	1A	5121455	22612587	C	T	16.84
7096	BS00022458_51	1A	5124172	22615304	T	C	16.99
11213	BS00081773_51	1A	5135990	22633510	T	C	11.39
36797	Jagger_c8952_378	1A	5136280	22633800	G	T	11.43
5942	BS00004033_51	1A	5146865	22656710	C	T	16.99
38726	Ku_c20069_531	1A	5207967	22874977	G	A	17.06
72704	Tdurum_contig60037_441	1A	5330681	23966437	A	G	16.49
33690	GENE-3956_91	1A	5331139	23966895	C	T	17.16
11044	BS00078982_51	1A	5374216	24247379	C	A	17.18
35833	IACX20627	1A	5386265	24320176	A	C	17.2
12251	BS00105601_51	1A	5387444	24321355	G	A	17.18
78238	wsnp_Ex_c48087_53105842	1A	5446741	24943668	C	T	17.2
34731	IAAV3527	1A	5447195	24944122	G	C	17.19
80744	wsnp_Ku_rep_c101175_88380491	1A	5447476	24944403	A	G	17.2
12542	BS00110455_51	1A	5447669	24944596	G	A	13.74
76219	wsnp_Ex_c10783_17555091	1A	5490114	25543187	T	C	11.44
14137	CAP7_c4833_141	1A	5493203	25545972	C	A	17.18
14138	CAP7_c4833_55	1A	5493289	25546058	A	G	17.18
80500	wsnp_Ku_c42878_50516167	1A	5521739	25708710	G	A	17.2
46671	Kukri_c57586_190	1A	5538600	25791401	C	T	16.97
47586	Kukri_c7436_2259	1A	5564368	26958877	C	A	17.16
78357	wsnp_Ex_c5323_9408829	1A	5566244	26960753	T	C	17.2
31655	GENE-0074_370	1A	5566725	26961234	G	A	14.18
60691	RAC875_c8245_272	1A	5567111	26961620	G	A	17.18
60690	RAC875_c8245_192	1A	5567191	26961700	C	A	17.18
54363	RAC875_c16820_419	1A	5617714	27253549	A	G	16.99
24259	Excalibur_c25050_372	1A	5629396	27260838	C	T	17.18
9050	BS00063392_51	1A	5666264	27362514	G	A	17.18
80040	wsnp_Ku_c11896_19337444	1A	5666503	27362753	C	T	17.2
75688	wsnp_BF484606A_Ta_2_3	1A	5680235	27755795	T	G	17.19
1739	BobWhite_c23763_350	1A	5692363	28361226	T	C	17.18
40979	Kukri_c13136_1363	1A	5709895	28614097	C	T	16.51
28549	Excalibur_c7026_2635	1A	5716282	28620484	A	G	17.15
54031	RAC875_c14926_589	1A	5722292	28623752	C	T	16.75
67219	Tdurum_contig11661_598	1A	5723670	28625130	C	T	16.5
3294	BobWhite_c4328_1345	1A	5725423	28626883	G	A	17.18
45928	Kukri_c48959_528	1A	5730472	28628600	C	T	11.4
3334	BobWhite_c4384_262	1A	5730564	28628692	C	T	11.43
36794	Jagger_c8913_220	1A	5735874	28634002	T	C	17.14
42659	Kukri_c22508_119	1A	5768824	28757899	T	G	17.18
68104	Tdurum_contig13937_1782	1A	5803270	29191079	C	T	16.12
40844	Kukri_c12534_559	1A	5803414	29191223	C	A	17.13
81049	wsnp_Ra_c26191_35761997	1A	5803988	29191797	C	T	15.82
9236	BS00064263_51	1A	5842032	29611146	C	A	17.18
9109	BS00063679_51	1A	5871561	29801435	A	G	15.95
33537	GENE-3653_323	1A	5923166	30165069	T	C	17.18
808	BobWhite_c15557_395	1A	5947599	30193451	A	G	11.43
64822	RFL_Contig4873_542	1A	5954608	30196901	C	T	17.13
55659	RAC875_c2444_101	1A	6031652	30804329	T	C	11.43
70334	Tdurum_contig32186_114	1A	6065404	31252423	A	C	17.16
75585	wsnp_BE586140A_Ta_2_1	1A	6080156	31780988	C	T	17.19
6131	BS00009885_51	1A	6080759	31781591	C	T	17.18
11335	BS00084022_51	1A	6080918	31781750	C	T	17.16
31602	GENE-0002_856	1A	6126581	32087536	C	T	17.15
31601	GENE-0002_654	1A	6126657	32087612	A	G	17.15
51882	Ra_c34126_292	1A	6246081	32552545	C	T	17.18
77744	wsnp_Ex_c31983_40709607	1A	6258551	32892931	C	T	17.2
77745	wsnp_Ex_c31983_40709866	1A	6258810	32893190	G	A	17.2
45602	Kukri_c46010_146	1A	6259126	32893506	C	T	17.18
45603	Kukri_c46010_265	1A	6259245	32893625	A	G	17.18
45604	Kukri_c46010_872	1A	6259852	32894232	G	T	17.16
51485	Ra_c22663_367	1A	6280520	33021166	C	T	16.49
72066	Tdurum_contig50355_685	1A	6280932	33021578	T	G	17.17
31356	Excalibur_rep_c85213_146	1A	6293735	33228500	A	G	17.16
68106	Tdurum_contig13946_241	1A	6306742	33372421	T	C	17.18
68107	Tdurum_contig13946_329	1A	6306830	33372509	T	C	17.16
879	BobWhite_c16167_327	1A	6307102	33372781	T	C	16.12
73417	Tdurum_contig77289_179	1A	6307483	33373162	C	T	17.13
69751	Tdurum_contig29280_216	1A	6310820	33375555	G	T	17.18
35755	IACX1465	1A	6311044	33375779	G	A	17.14
52891	RAC875_c100480_109	1A	6335481	34147659	C	T	15.84
46715	Kukri_c58084_739	1A	6336514	34148692	T	C	17.18
77563	wsnp_Ex_c28287_37424983	1A	6362650	34173497	G	A	11.43
10130	BS00067723_51	1A	6388521	34426693	C	T	16.99
55440	RAC875_c23062_1045	1A	6412555	34710011	A	G	17.13
41867	Kukri_c18006_1568	1A	6556823	35933242	C	T	11.43
39451	Ku_c44068_601	1A	6557357	35933776	G	T	16.51
80415	wsnp_Ku_c34659_43981982	1A	6559147	35935566	A	G	17.11
40373	Kukri_c105601_74	1A	6566170	35940883	C	T	11.41
72507	Tdurum_contig56382_747	1A	6641387	36278798	C	T	16.8
62405	RAC875_rep_c117173_206	1A	6641478	36278889	G	A	11.42
6558	BS00012392_51	1A	6671686	36568352	C	T	11.34
28623	Excalibur_c7237_1112	1A	6671778	36568444	C	T	14.34
28624	Excalibur_c7237_1208	1A	6672684	36569350	G	A	17.13
72799	Tdurum_contig61515_259	1A	6672981	36569647	A	C	17.01
22125	Excalibur_c1263_901	1A	6844343	37467363	A	G	17.16
63484	RAC875_s118539_64	1A	6858392	37481257	A	G	16.9
7717	BS00029346_51	1A	6868073	37501086	A	G	15.49
46280	Kukri_c52742_114	1A	6971607	38714845	C	T	11.43
55972	RAC875_c26747_243	1A	6971779	38715017	G	A	16.51
75484	wsnp_BE490041A_Ta_2_1	1A	6989233	38729513	A	C	17.17
35770	IACX1592	1A	6989714	38729994	T	C	17.19
26816	Excalibur_c46833_204	1A	6990905	38731185	A	G	17.17
75970	wsnp_CAP12_c2438_1180601	1A	7057157	39649661	A	G	17.19
57816	RAC875_c42113_423	1A	7080829	39870905	T	C	16.51
33194	GENE-3058_63	1A	7081908	39871984	G	T	17.16
10127	BS00067709_51	1A	7097232	39897878	G	A	17.16
9893	BS00066847_51	1A	7097414	39898060	T	C	17.09
15176	D_contig00888_676	1A	7130591	40893965	G	A	17.15
45818	Kukri_c47895_471	1A	7268552	41709370	A	G	13.61
65006	RFL_Contig5444_1284	1A	7268879	41709697	G	A	17.18
35153	IAAV614	1A	7269058	41709876	T	A	17.2
6538	BS00012210_51	1A	7269468	41710286	A	C	11.42
70595	Tdurum_contig37488_126	1A	7273163	41713981	G	A	17.18
50570	Kukri_rep_c98458_162	1A	7276245	41717063	C	T	17.16
31828	GENE-0349_564	1A	7294069	41748432	C	T	16.91
46399	Kukri_c54074_76	1A	7295227	41749590	G	A	16.65
28744	Excalibur_c75270_566	1A	7339288	41901098	C	T	17.17
28743	Excalibur_c75270_450	1A	7339508	41901318	A	G	17.14
6091	BS00009639_51	1A	7344685	41901673	A	G	11.37
71772	Tdurum_contig47183_333	1A	7420380	42256090	A	G	17.18
71771	Tdurum_contig47183_205	1A	7420508	42256218	T	C	17.18
73401	Tdurum_contig76915_88	1A	7456961	42509841	A	G	17.18
24371	Excalibur_c25782_632	1A	7466117	42549676	A	G	17.16
48461	Kukri_c97137_329	1A	7605840	44364150	G	T	17.16
38267	Ku_c11769_252	1A	7667694	45794194	T	C	16.99
73772	Tdurum_contig9199_714	1A	7670484	45796984	T	C	16.97
64273	RFL_Contig3232_1224	1A	7670671	45797171	C	T	17.18
30674	Excalibur_rep_c114535_55	1A	7670833	45797333	T	C	16.65
41668	Kukri_c16888_1024	1A	7805428	47213115	G	A	17.18
12486	BS00110151_51	1A	7805599	47213286	C	T	16.99
12452	BS00109971_51	1A	7805656	47213343	C	T	16.9
34470	IAAV1905	1A	7806002	47213689	A	G	17.2
56743	RAC875_c32586_1133	1A	7806413	47214100	A	G	17.16
35609	IAAV960	1A	7806644	47214331	A	C	17.17
24992	Excalibur_c30627_263	1A	7813245	47376439	G	A	16.51
1465	BobWhite_c20993_364	1A	7814726	47377920	A	G	15.84
69968	Tdurum_contig30187_138	1A	7830412	47583660	C	A	11.29
46021	Kukri_c49776_192	1A	7834077	47587325	C	T	17.18
74474	tplb0032k01_549	1A	7845958	47800835	T	C	16.12
43011	Kukri_c24648_262	1A	7850612	47805489	G	A	11.43
71446	Tdurum_contig43646_147	1A	7858582	47820543	G	A	17.18
73155	Tdurum_contig69753_513	1A	7860940	47822901	C	T	17.18
7300	BS00022870_51	1A	7888721	48588559	T	C	16.25
34937	IAAV4861	1A	7889925	48589763	T	G	15.84
74997	tplb0052b04_1651	1A	7937711	48773572	T	C	11.43
14769	CAP8_c4853_56	1A	7953832	48786411	A	G	17.18
42898	Kukri_c23985_166	1A	7976768	48978836	T	C	17.18
42899	Kukri_c23985_229	1A	7976831	48978899	G	A	17.18
28610	Excalibur_c7190_2995	1A	8009362	49096495	C	T	17.16
69055	Tdurum_contig25384_530	1A	8010118	49097251	C	T	17.16
26888	Excalibur_c47654_70	1A	8010308	49097441	C	A	11.33
52777	Ra_c8909_447	1A	8010722	49097855	A	G	17.18
9220	BS00064197_51	1A	8012351	49099484	G	A	11.43
63438	RAC875_s114164_239	1A	8015446	49101380	G	A	11.42
5742	BS00000244_51	1A	8018162	49104096	G	A	15.62
41596	Kukri_c16558_914	1A	8030016	49152138	A	G	11.43
4945	BobWhite_rep_c51268_248	1A	8030688	49152810	C	T	11.43
7133	BS00022521_51	1A	8030871	49152993	T	G	11.41
45597	Kukri_c45997_239	1A	8056628	49252198	A	G	14.34
69172	Tdurum_contig25732_229	1A	8057388	49252958	T	C	11.43
52259	Ra_c5544_1715	1A	8081697	49282321	C	T	11.41
34163	GENE-4777_297	1A	8086435	49287059	T	C	17.17
59114	RAC875_c5544_4156	1A	8087109	49287733	A	G	16.51
53430	RAC875_c11871_1372	1A	8190581	49527177	G	A	16.12
52279	Ra_c56967_900	1A	8193817	49530413	A	G	16.51
66340	Tdurum_contig102039_163	1A	8209867	49897060	T	G	17.02
80696	wsnp_Ku_c815_1682284	1A	8258633	50537040	T	C	16.96
56403	RAC875_c29969_991	1A	8278454	50833914	T	C	17.02
31892	GENE-0451_529	1A	8307822	51706445	C	T	17.17
5261	BobWhite_rep_c61217_251	1A	8344305	52236195	G	A	17.18
67774	Tdurum_contig12906_704	1A	8462220	53188491	T	C	16.12
43835	Kukri_c30293_477	1A	8621120	54008459	G	T	14.84
35115	IAAV5931	1A	8642350	54022478	C	T	17.2
75447	wsnp_BE445121A_Ta_1_8	1A	8674895	54353547	C	A	17.19
6760	BS00021788_51	1A	8675419	54354071	G	A	16.34
79293	wsnp_Ex_rep_c66980_65419811	1A	8676157	54354809	T	C	17.19
31648	GENE-0065_246	1A	8794339	57191305	A	G	16.87
31649	GENE-0065_444	1A	8794505	57191471	A	G	17.18
67312	Tdurum_contig11824_281	1A	8831925	57306498	A	G	11.42
31475	Excalibur_s101203_75	1A	8878138	57635477	G	A	16.1
53142	RAC875_c10659_1539	1A	8929221	57764876	C	T	17.16
58229	RAC875_c46269_387	1A	8932880	57768535	C	T	16.12
47894	Kukri_c81766_686	1A	8961804	58172013	C	T	14.34
21167	Ex_c68770_506	1A	8964593	58174802	G	A	16.33
26035	Excalibur_c39375_84	1A	8978889	58200776	T	G	17.16
45863	Kukri_c48371_193	1A	8997012	58292304	G	A	11.42
51777	Ra_c30689_939	1A	9021795	58482563	T	G	17.18
8900	BS00062723_51	1A	9036878	58704168	C	T	17.13
23323	Excalibur_c19488_2440	1A	9037005	58704295	A	G	11.43
53442	RAC875_c11899_366	1A	9037439	58704729	C	T	16.99
43137	Kukri_c25500_879	1A	9075202	58840801	C	T	17.09
38158	Ku_c107175_320	1A	9153857	59131184	T	C	16.99
28100	Excalibur_c6213_689	1A	9153949	59131276	G	A	16.75
492	BobWhite_c13378_662	1A	9200735	59615202	A	G	14.04
71957	Tdurum_contig49251_560	1A	9272490	60351524	C	T	17.16
46305	Kukri_c5299_341	1A	9278640	60357140	T	C	11.42
2544	BobWhite_c3239_103	1A	9425623	61575866	C	A	17.18
73454	Tdurum_contig79715_470	1A	9437668	61714379	A	C	15.03
52581	Ra_c72462_718	1A	9512186	62612166	C	T	11.43
50872	Ra_c109888_100	1A	9512994	62612974	A	G	15.74
68206	Tdurum_contig14418_753	1A	9515852	62615609	T	C	16.51
77763	wsnp_Ex_c3253_5994376	1A	9516037	62615794	A	G	17.2
10052	BS00067444_51	1A	9558407	63052201	T	C	16.88
62010	RAC875_rep_c110946_140	1A	9609298	63477003	A	G	17.16
6796	BS00021913_51	1A	9671744	64413515	C	A	16.51
77207	wsnp_Ex_c2181_4089639	1A	9686364	64597041	T	C	17.16
77208	wsnp_Ex_c2181_4089788	1A	9686623	64597300	T	C	17.2
23697	Excalibur_c2181_1067	1A	9687547	64598224	T	C	16.33
75837	wsnp_CAP11_c23_61357	1A	9700546	64693135	T	C	17.2
34864	IAAV4349	1A	9711717	64713337	T	C	17.2
50650	Kukri_s113384_99	1A	9764780	65265220	C	T	11.32
5054	BobWhite_rep_c53779_108	1A	9765218	65265658	T	C	17.18
39810	Ku_c68198_1427	1A	9765326	65265766	T	C	17.18
77389	wsnp_Ex_c24686_33942264	1A	9890417	66892494	C	T	17.2
35798	IACX18186	1A	9923192	67689496	C	G	17.07
31622	GENE-0025_338	1A	9989417	69189236	C	A	16.31
1259	BobWhite_c19204_92	1A	10087637	71076527	G	T	11.43
34853	IAAV4243	1A	10098018	71087375	A	G	17.17
13498	CAP12_c6351_288	1A	10148489	71548572	C	T	17.18
70141	Tdurum_contig30966_389	1A	10226875	72782488	C	T	11.29
60642	RAC875_c81146_179	1A	10273633	73300270	T	C	16.12
80781	wsnp_Ku_rep_c107796_93118214	1A	10294322	73313041	C	T	17.19
67477	Tdurum_contig12173_180	1A	10327925	73355490	T	G	16.51
19636	Ex_c10605_662	1A	10358359	74016791	C	T	17.11
61745	RAC875_rep_c107961_348	1A	10358428	74016860	G	A	17.02
9501	BS00065287_51	1A	10389292	74274006	G	A	17.15
37387	JD_c37202_67	1A	10395433	74426619	G	A	16.99
54823	RAC875_c19348_713	1A	10405988	74437174	G	A	16.65
10747	BS00074517_51	1A	10412362	74443548	G	T	17.18
20438	Ex_c29914_480	1A	10474372	76031032	C	A	13
79077	wsnp_Ex_rep_c103028_88077819	1A	10486179	76486926	G	A	17.2
19582	Ex_c103028_968	1A	10489769	76490516	A	G	16.47
52405	Ra_c66653_670	1A	10500819	76498415	T	C	16.85
36180	IACX7053	1A	10538622	77070587	C	A	17.18
35471	IAAV8409	1A	10705916	79699925	A	G	11.34
35208	IAAV6503	1A	10749220	80298110	G	A	16.31
76373	wsnp_Ex_c12101_19360213	1A	10832490	82084141	G	A	17.2
71037	Tdurum_contig42243_2022	1A	10844800	82129412	G	A	17.13
71038	Tdurum_contig42243_2074	1A	10844852	82129464	G	A	17.18
35435	IAAV814	1A	10865307	82527899	T	C	17.2
12489	BS00110181_51	1A	10871996	82531597	C	T	16.49
46750	Kukri_c58586_62	1A	10885731	82947388	C	T	11.43
9272	BS00064406_51	1A	10911768	83833186	T	C	16.49
17131	D_contig73322_179	1A	11020571	84822855	T	C	17.14
21181	Ex_c69104_246	1A	11051644	85038107	C	T	16.51
61529	RAC875_rep_c105942_155	1A	11070553	85344299	C	A	16.32
63749	RFL_Contig1865_97	1A	11072618	85346364	G	T	17.12
9687	BS00065981_51	1A	11091291	85830875	G	A	17.06
9151	BS00063905_51	1A	11091536	85831120	G	A	17.18
20986	Ex_c60135_528	1A	11114858	86239701	G	A	17.18
10680	BS00073602_51	1A	11169935	86640950	G	A	17.01
49765	Kukri_rep_c68217_1456	1A	11177278	86645141	C	T	15.04
35478	IAAV8458	1A	11323980	90761606	C	A	17.2
34698	IAAV3306	1A	11346229	91048299	C	T	17.2
43050	Kukri_c24897_140	1A	11388972	91162645	T	G	17.15
35854	IACX235	1A	11422833	91411519	G	A	17.16
31973	GENE-0564_125	1A	11461778	91594325	C	T	11.43
4978	BobWhite_rep_c51917_234	1A	11497283	92565416	C	T	16.1
36144	IACX6344	1A	11499785	92567918	C	T	9.55
34385	IAAV1463	1A	11505406	92570693	T	C	17.2
54341	RAC875_c1668_1110	1A	11506960	92572247	G	A	16.64
74761	tplb0043c04_639	1A	11626225	94113523	T	C	16.51
34668	IAAV3128	1A	11626534	94113832	A	G	17.2
14583	CAP8_c2036_140	1A	11637305	94245262	A	G	17.18
1986	BobWhite_c26285_263	1A	11637485	94245442	A	G	16.5
52278	Ra_c5696_1556	1A	11811964	95848534	C	T	9.57
36858	JD_c10304_254	1A	11820411	95855773	G	A	17.17
31920	GENE-0489_946	1A	11822042	95857404	T	C	16.49
9423	BS00065001_51	1A	11860458	96428513	A	C	17.16
2715	BobWhite_c34661_208	1A	11914395	96471310	T	G	17.18
71039	Tdurum_contig42247_2504	1A	11916535	96473450	T	G	11.43
20880	Ex_c53206_775	1A	11929486	96480793	T	C	17.16
45874	Kukri_c48434_88	1A	11996392	97800822	A	G	11.43
37311	JD_c29665_136	1A	12005310	97808405	T	C	17.17
60394	RAC875_c75885_302	1A	12006262	97809357	G	A	17.18
44215	Kukri_c33561_564	1A	12006446	97809541	T	C	17.18
37467	JD_c4432_1913	1A	12107750	98242794	C	T	17.18
21024	Ex_c6285_1490	1A	12108093	98243137	A	G	11.42
43543	Kukri_c28196_1480	1A	12158640	99015805	C	T	11.41
75674	wsnp_BF478737A_Ta_2_1	1A	12160358	99017523	G	T	16.98
42457	Kukri_c21244_73	1A	12399958	100272029	G	T	17.18
76658	wsnp_Ex_c14733_22819625	1A	12415251	100293004	A	G	14.79
33953	GENE-4436_478	1A	12417147	100294900	G	A	5.72
74462	tplb0032d09_1393	1A	12516976	101377545	A	G	14.33
63072	RAC875_rep_c76047_63	1A	12531647	101763979	C	A	16.88
78280	wsnp_Ex_c49829_54319220	1A	12532331	101764663	G	A	13.84
35688	IACX11317	1A	12565783	102364265	G	C	17.19
12821	CAP11_c2984_419	1A	12573616	102370423	T	C	17.18
78247	wsnp_Ex_c48375_53299028	1A	12575861	102372111	A	G	17.2
961	BobWhite_c16801_126	1A	12578795	102375045	C	T	17.16
10001	BS00067277_51	1A	12593727	103316377	C	T	16.99
17991	D_GB5Y7FA01C62O9_80	1A	12636910	104216968	A	G	11.31
78736	wsnp_Ex_c7258_12461939	1A	12638753	104218811	T	C	11.43
76967	wsnp_Ex_c18662_27538313	1A	12743167	104937423	G	A	17.2
22269	Excalibur_c13438_542	1A	12790143	105904252	T	C	13.74
26555	Excalibur_c44498_610	1A	12790357	105904466	G	A	16.51
78155	wsnp_Ex_c44498_50537128	1A	12791532	105905641	C	T	17.19
27752	Excalibur_c5775_228	1A	12791959	105906068	T	C	11.29
53570	RAC875_c12670_158	1A	12841129	107102268	C	T	15.49
77466	wsnp_Ex_c26098_35349418	1A	12855288	107227656	T	C	17.2
66658	Tdurum_contig10663_409	1A	12872009	107467723	T	G	17.16
65173	RFL_Contig5921_1007	1A	12876825	107472539	C	T	11.43
78992	wsnp_Ex_c9872_16271161	1A	12885746	107481460	G	T	17.14
21432	Ex_c9201_714	1A	12904181	107648269	T	C	16.99
9586	BS00065572_51	1A	12905043	107649131	G	A	17.16
9174	BS00064029_51	1A	12914402	107777283	C	A	16.97
38904	Ku_c2449_578	1A	12934425	108076867	T	C	17.08
55280	RAC875_c2202_1097	1A	12935796	108078238	C	T	16.97
31658	GENE-0084_248	1A	12935971	108078413	T	G	16.51
31636	GENE-0041_486	1A	12986226	108690081	A	C	16.5
31635	GENE-0041_415	1A	12986289	108690144	A	G	16.5
53845	RAC875_c14049_376	1A	12987319	108691174	C	T	17.18
78659	wsnp_Ex_c66106_64268316	1A	12990708	108693167	A	G	17.2
48617	Kukri_rep_c101218_200	1A	13005405	108760708	T	C	16.51
67100	Tdurum_contig11442_1349	1A	13021436	108773634	T	C	15.49
34740	IAAV3583	1A	13097840	109982594	C	T	16.99
31623	GENE-0032_895	1A	13160567	111131551	A	G	17.16
31624	GENE-0032_951	1A	13160619	111131603	C	T	17.17
3462	BobWhite_c45409_389	1A	13189058	111538183	G	A	17.18
51537	Ra_c23612_145	1A	13189995	111539120	T	C	17.18
2118	BobWhite_c27560_350	1A	13199941	112036405	G	T	14.44
11756	BS00092422_51	1A	13290045	113857897	G	A	17.18
11503	BS00087437_51	1A	13292705	113860349	G	A	16.17
78842	wsnp_Ex_c8162_13799067	1A	13304531	113878228	A	C	16.92
80991	wsnp_Ra_c20126_29372577	1A	13323592	114062296	A	G	17.11
69122	Tdurum_contig25516_102	1A	13339799	114548422	C	T	16.51
34538	IAAV2342	1A	13355230	115359214	A	C	17.2
69265	Tdurum_contig26414_129	1A	13467733	116699893	T	C	16.9
52698	Ra_c79926_85	1A	13573646	118508386	A	G	16.99
36914	JD_c11817_592	1A	13618712	118815055	C	T	14.04
68933	Tdurum_contig21489_536	1A	13675814	119150121	G	A	13.36
31715	GENE-0163_949	1A	13746936	120010272	A	C	17.17
6148	BS00010004_51	1A	13747210	120010546	C	T	17.16
6200	BS00010287_51	1A	13747507	120010843	T	G	16.9
64592	RFL_Contig4120_577	1A	13760931	120364941	T	C	11.43
2852	BobWhite_c36597_232	1A	13786245	121129394	T	C	17.18
34993	IAAV5246	1A	13794223	121133922	T	G	17.2
63904	RFL_Contig2310_704	1A	13796003	121135702	T	C	16.46
69039	Tdurum_contig25317_94	1A	13797064	121136763	A	G	16.99
48589	Kukri_rep_c101022_1595	1A	13820274	121740753	A	G	11.43
52848	Ra_c97178_544	1A	13821324	121741803	T	C	14.04
70296	Tdurum_contig31716_54	1A	13861837	123552788	C	T	17.15
24833	Excalibur_c29402_61	1A	13874168	124011491	C	T	17.18
17724	D_GA8KES401BKCT7_163	1A	13983740	125145885	C	T	17.05
43323	Kukri_c26669_515	1A	14041538	127075701	T	G	16.51
9161	BS00063964_51	1A	14042553	127076716	A	C	16.97
5987	BS00004637_51	1A	14082396	127758757	A	G	16.3
77558	wsnp_Ex_c28165_37310070	1A	14188783	131964716	A	G	17.2
68066	Tdurum_contig13709_252	1A	14238950	132414773	C	A	16.32
68067	Tdurum_contig13709_317	1A	14239014	132414837	C	A	17.16
68068	Tdurum_contig13709_477	1A	14239174	132414997	T	C	13.74
76294	wsnp_Ex_c11374_18361760	1A	14251490	132482055	C	A	17.02
21853	Excalibur_c11374_1126	1A	14253366	132483931	T	C	11.42
80416	wsnp_Ku_c3468_6420199	1A	14255261	132485826	A	G	17.19
55216	RAC875_c21620_1359	1A	14265771	132784415	T	C	17.13
79419	wsnp_Ex_rep_c68183_66958099	1A	14266926	132785570	A	G	10.24
31712	GENE-0158_103	1A	14271916	132790560	C	T	17.18
24099	Excalibur_c24117_534	1A	14272015	132790659	A	G	16.51
11130	BS00080438_51	1A	14272177	132790821	G	T	17.18
74463	tplb0032f08_401	1A	14322077	133164590	G	A	16.51
43855	Kukri_c30451_473	1A	14349814	133416297	A	G	9.57
62864	RAC875_rep_c72400_1791	1A	14351723	133418206	G	T	17.18
20204	Ex_c23451_720	1A	14406418	134956682	C	T	16.82
22547	Excalibur_c15060_507	1A	14406881	134957145	T	C	16.51
79109	wsnp_Ex_rep_c104706_89338057	1A	14437319	135509257	T	C	16.92
80776	wsnp_Ku_rep_c104517_90964418	1A	14437515	135509453	T	C	17.2
81251	wsnp_Ra_c7847_13421750	1A	14445400	135517338	A	G	15.06
79176	wsnp_Ex_rep_c66318_64485410	1A	14464316	135968946	C	T	16.83
79121	wsnp_Ex_rep_c105244_89727666	1A	14512639	136959421	G	A	17.02
79122	wsnp_Ex_rep_c105244_89727820	1A	14512793	136959575	G	A	17.2
24851	Excalibur_c29482_106	1A	14524715	137233180	G	A	16.99
47658	Kukri_c7584_358	1A	14526304	137234769	A	G	11.43
7788	BS00030644_51	1A	14560906	138228854	A	G	17.18
68235	Tdurum_contig14501_82	1A	14691314	143818995	A	G	11.43
31971	GENE-0561_311	1A	14723064	145371716	G	A	15.95
21029	Ex_c63248_611	1A	14740855	145875092	T	C	13.64
46082	Kukri_c50609_253	1A	14742448	145876685	T	C	16.92
36696	Jagger_c6610_109	1A	14764087	146630215	T	C	16.9
31967	GENE-0553_173	1A	14810730	147355017	T	G	16.8
79936	wsnp_JD_rep_c49359_33578909	1A	14879087	148608949	G	A	17.19
47337	Kukri_c66773_111	1A	14880864	148610726	G	T	16.91
44216	Kukri_c33586_75	1A	14956232	149874093	C	T	16.51
78135	wsnp_Ex_c43586_49862663	1A	14956416	149874277	G	A	17.2
34866	IAAV4362	1A	14978670	150450671	A	T	17.16
36374	IACX933	1A	15047491	151775867	C	T	17.15
58212	RAC875_c46062_63	1A	15150096	153586222	T	C	11.43
77345	wsnp_Ex_c2389_4479352	1A	15252412	155079239	A	G	17.2
77344	wsnp_Ex_c2389_4479047	1A	15253242	155080069	A	G	17.02
28808	Excalibur_c7668_797	1A	15253487	155080314	T	C	17.18
78786	wsnp_Ex_c7668_13089715	1A	15253606	155080433	C	T	17.16
77343	wsnp_Ex_c2389_4478587	1A	15253809	155080636	C	T	17.2
77342	wsnp_Ex_c2389_4478238	1A	15254158	155080985	G	T	17.2
71762	Tdurum_contig47140_686	1A	15254394	155081221	C	T	16.88
77341	wsnp_Ex_c2389_4477880	1A	15254516	155081343	A	G	16.83
62370	RAC875_rep_c116574_244	1A	15254651	155081478	G	A	17.04
71759	Tdurum_contig47140_203	1A	15254880	155081707	G	T	11.95
71758	Tdurum_contig47140_138	1A	15254945	155081772	G	A	11.93
31795	GENE-0303_312	1A	15282787	155695168	G	T	15.82
34612	IAAV2777	1A	15371445	157829690	T	C	11.39
7945	BS00033760_51	1A	15373523	157831768	C	T	17.18
61997	RAC875_rep_c110776_179	1A	15429697	161671229	A	G	17.16
79199	wsnp_Ex_rep_c66382_64577768	1A	15490886	165172799	T	C	17.19
35274	IAAV6948	1A	15492161	165174074	G	T	11.44
31769	GENE-0256_368	1A	15493734	165175647	G	A	17.18
54969	RAC875_c2021_1417	1A	15514735	166322397	C	T	17.18
35050	IAAV5581	1A	15653938	169654058	G	T	17.2
45456	Kukri_c44553_550	1A	15702751	171453910	A	G	17.18
3655	BobWhite_c48399_271	1A	15703107	171454266	G	A	17.18
71888	Tdurum_contig48402_913	1A	15748856	172194580	G	T	12.64
9888	BS00066804_51	1A	15749569	172195293	A	G	17.06
14271	CAP7_c8012_218	1A	15826264	176462481	T	C	11.43
77505	wsnp_Ex_c26800_36025427	1A	15872917	177479920	C	T	17.2
77506	wsnp_Ex_c26800_36025663	1A	15873153	177480156	C	A	17.2
59329	RAC875_c57977_121	1A	15874276	177481279	A	G	17.18
78838	wsnp_Ex_c8101_13712260	1A	15874591	177481594	G	A	17.2
77417	wsnp_Ex_c25220_34487119	1A	15875582	177482585	C	T	17.2
63311	RAC875_rep_c92225_262	1A	15881560	177488563	G	T	13.49
15584	D_contig10731_64	1A	15896308	179533823	C	T	17.07
10889	BS00076538_51	1A	15909426	180412546	C	T	17.18
66167	Tdurum_contig10022_413	1A	15910389	180413509	G	A	17.18
66168	Tdurum_contig10022_564	1A	15910540	180413660	A	C	16.9
39081	Ku_c2898_783	1A	15968810	182069951	G	A	17
39080	Ku_c2898_221	1A	16043285	182144426	C	T	17.18
20606	Ex_c3799_2429	1A	16075107	182176248	A	G	17.18
76555	wsnp_Ex_c13724_21535046	1A	16108588	185141594	T	G	17.2
37744	JD_c66048_149	1A	16108930	185141936	T	C	16.51
79561	wsnp_Ex_rep_c70593_69508988	1A	16111840	185144846	G	A	15.84
29634	Excalibur_c98531_344	1A	16137250	186718993	C	A	16.02
12461	BS00110039_51	1A	16151756	186993358	G	A	17.18
5612	BobWhite_rep_c66520_103	1A	16200516	189715531	A	G	11.43
35821	IACX19890	1A	16201755	189716770	T	C	15.65
26369	Excalibur_c42699_163	1A	16245721	191866907	A	G	12.75
22819	Excalibur_c16619_481	1A	16320920	200578708	A	G	17.11
35940	IACX3951	1A	16333142	201746152	C	A	11.42
76905	wsnp_Ex_c17684_26426672	1A	16333450	201746460	C	T	17.2
76906	wsnp_Ex_c17684_26426785	1A	16333563	201746573	C	T	16.92
42707	Kukri_c22856_385	1A	16431702	204829348	T	C	16.51
81054	wsnp_Ra_c26956_36503468	1A	16486509	208208379	C	T	17.19
62670	RAC875_rep_c70319_1751	1A	16487538	208209408	T	C	11.43
79276	wsnp_Ex_rep_c66875_65276404	1A	16487766	208209636	T	G	17.2
76562	wsnp_Ex_c13783_21613564	1A	16539627	208913404	C	T	11.3
79303	wsnp_Ex_rep_c67065_65532802	1A	16549915	209353855	A	G	14.87
54845	RAC875_c19509_174	1A	16575878	212022218	T	C	12.76
26580	Excalibur_c44731_1000	1A	16605551	213905466	A	G	16.61
55795	RAC875_c25442_231	1A	16654352	216415143	A	C	17.18
21622	Excalibur_c10385_621	1A	16676564	216437355	G	A	11.43
49039	Kukri_rep_c104816_697	1A	16691788	216452579	A	G	15.84
21034	Ex_c63554_196	1A	16706574	217610812	T	C	16.51
6137	BS00009921_51	1A	16706724	217610962	T	C	11.43
39134	Ku_c30981_259	1A	16707737	217611975	C	T	11.43
77929	wsnp_Ex_c3747_6824863	1A	16708169	217612407	C	T	13.84
9727	BS00066135_51	1A	16719633	218215074	G	A	16.51
78621	wsnp_Ex_c645_1273901	1A	16781314	219895001	C	A	17.2
46259	Kukri_c52490_100	1A	16843215	222358437	G	A	17.18
28862	Excalibur_c77944_162	1A	16843390	222358612	C	T	17.16
81282	wsnp_Ra_rep_c105422_89367749	1A	16898205	223938186	T	C	17.2
42374	Kukri_c20801_424	1A	16904298	223944279	A	G	16.12
75973	wsnp_CAP12_c2645_1267978	1A	16922898	224805944	G	A	17.2
20120	Ex_c21450_396	1A	16943889	224826935	A	C	13.61
28052	Excalibur_c6141_1337	1A	16959714	225512942	G	A	11.43
61445	RAC875_rep_c105400_1131	1A	17068368	232069524	C	T	11.43
77058	wsnp_Ex_c19730_28728245	1A	17072632	232073788	G	A	17.18
60332	RAC875_c7305_75	1A	17133605	232606183	A	C	17.15
10020	BS00067330_51	1A	17156964	233921831	A	G	17.18
80992	wsnp_Ra_c20163_29413615	1A	17264996	234807473	A	G	11.44
20239	Ex_c24433_1086	1A	17307518	235675625	T	C	17.17
78858	wsnp_Ex_c8374_14111734	1A	17320646	235688753	T	C	17.18
34992	IAAV5236	1A	17336241	236720979	A	T	17.2
76335	wsnp_Ex_c11697_18821490	1A	17336475	236721213	C	T	17.2
28721	Excalibur_c74466_344	1A	17432432	238648881	C	T	17.18
78678	wsnp_Ex_c6826_11774795	1A	17473576	238680137	T	G	17.2
14479	CAP7_rep_c9997_102	1A	17500262	238875383	G	A	14.38
14480	CAP7_rep_c9997_155	1A	17500315	238875436	C	A	16.76
77319	wsnp_Ex_c2357_4417439	1A	17550024	239902082	G	A	16.36
18726	D_GBUVHFX02I4Q60_84	1A	17638835	241996996	A	G	11.34
78589	wsnp_Ex_c6278_10941843	1A	17654495	242012656	T	C	17.2
57814	RAC875_c42104_639	1A	17742570	244501267	C	T	15.84
25407	Excalibur_c34057_417	1A	17743974	244502671	T	C	17.08
78887	wsnp_Ex_c8666_14522816	1A	17768972	245116895	C	T	17.2
51280	Ra_c17726_169	1A	17782712	245520464	A	G	17.18
51281	Ra_c17726_304	1A	17782847	245520599	G	A	16.98
77794	wsnp_Ex_c3365_6183009	1A	17786329	245524081	G	A	16.1
35339	IAAV742	1A	17812040	246130045	A	G	17.2
76933	wsnp_Ex_c18196_27006489	1A	17947242	249053380	G	A	11.43
27976	Excalibur_c60562_1125	1A	17982102	250197186	C	T	17.15
22887	Excalibur_c16976_627	1A	18043088	251016529	T	C	15.04
52843	Ra_c9653_564	1A	18044824	251018265	G	A	11.43
69072	Tdurum_contig25426_334	1A	18045258	251018699	T	C	11.28
6501	BS00011951_51	1A	18156567	252288463	C	G	17.04
61920	RAC875_rep_c109905_101	1A	18166591	252323099	A	G	16.88
28821	Excalibur_c7692_139	1A	18167776	252324284	T	C	17.06
28151	Excalibur_c62832_446	1A	18205868	252624024	C	T	17.16
45682	Kukri_c46608_277	1A	18206435	252624591	C	T	16.79
1117	BobWhite_c17969_100	1A	18287130	253721739	T	C	17.18
69669	Tdurum_contig28948_119	1A	18346696	254382973	G	A	17.16
69670	Tdurum_contig28948_64	1A	18346751	254383028	C	T	15.95
77715	wsnp_Ex_c3142_5808220	1A	18350026	254386061	C	T	17.2
43241	Kukri_c26103_946	1A	18377990	255205605	A	G	16.97
36419	Jagger_c10668_218	1A	18435431	255898366	T	C	17.18
75579	wsnp_BE518393A_Td_2_3	1A	18435955	255898890	C	A	17.19
74949	tplb0049k18_224	1A	18512590	256827666	G	A	16.97
34787	IAAV3846	1A	18588502	257558157	C	A	16.72
77798	wsnp_Ex_c3372_6195001	1A	18611297	257573729	G	T	17.01
37574	JD_c51136_288	1A	18611490	257573922	A	C	16.66
5596	BobWhite_rep_c66146_237	1A	18612215	257574647	G	T	17.13
31631	GENE-0037_625	1A	18668154	258180418	T	C	16.71
49238	Kukri_rep_c107212_523	1A	18702571	258858260	G	T	14.34
52038	Ra_c4139_510	1A	18719707	258873309	C	T	16.51
66248	Tdurum_contig100984_162	1A	18839947	261247231	T	C	10.24
54040	RAC875_c14994_490	1A	18854671	261816851	T	G	15.04
62955	RAC875_rep_c73465_334	1A	18856089	261818269	A	G	11.43
40986	Kukri_c13156_129	1A	18923373	262841115	A	G	17.18
39829	Ku_c68642_603	1A	18923564	262841306	A	G	17.18
13940	CAP7_c2574_63	1A	18937321	262947687	G	A	17.15
6966	BS00022207_51	1A	18958403	264213803	C	A	17.18
55131	RAC875_c21131_3615	1A	18974306	265022136	A	G	16.1
61947	RAC875_rep_c110216_250	1A	18976416	265024246	A	G	11.43
73219	Tdurum_contig7449_544	1A	19025218	266888797	G	T	11.42
57956	RAC875_c43581_280	1A	19076303	267183430	G	A	17.13
43071	Kukri_c25078_401	1A	19082860	267346405	G	A	11.33
44430	Kukri_c35340_930	1A	19083566	267347111	A	G	16.98
10244	BS00068164_51	1A	19105825	267795457	C	T	16.17
21749	Excalibur_c10872_176	1A	19108529	267798161	G	A	10.24
10214	BS00068036_51	1A	19184558	268932276	A	C	17.18
52103	Ra_c44429_719	1A	19186655	268934373	A	G	11.43
81454	wsnp_RFL_Contig2794_2564017	1A	19187840	268935558	A	G	11.33
49937	Kukri_rep_c69775_747	1A	19189314	268937032	T	C	16.12
39626	Ku_c5608_1625	1A	19216502	269580340	A	G	16.51
71064	Tdurum_contig42289_936	1A	19234436	269999393	C	T	11.42
47659	Kukri_c75852_543	1A	19293613	272607809	T	C	17.18
75296	tplb0061k05_719	1A	19298771	272612967	C	T	16.98
29560	Excalibur_c9662_70	1A	19299413	272613609	A	G	17.16
8519	BS00048887_51	1A	19348575	274785621	C	T	16.99
16032	D_contig21046_677	1A	19359465	275768497	C	T	17.15
8965	BS00062969_51	1A	19375502	276322736	T	C	17.18
40317	Kukri_c10313_154	1A	19391132	276571797	A	G	11.43
74243	tplb0025i03_399	1A	19412819	276860400	C	T	16.8
47542	Kukri_c7257_302	1A	19415391	276862972	G	T	17.15
11043	BS00078977_51	1A	19481060	278143477	C	T	17.18
41815	Kukri_c17765_664	1A	19482937	278145354	C	T	17.16
35021	IAAV5391	1A	19483031	278145448	C	A	17.18
27146	Excalibur_c5052_151	1A	19564158	279824981	C	T	17.16
53408	RAC875_c11749_97	1A	19564619	279825442	C	T	17.18
56374	RAC875_c2972_225	1A	19565004	279825827	A	G	17.18
59775	RAC875_c63421_83	1A	19565466	279826289	C	A	17.18
6970	BS00022216_51	1A	19571274	279832097	G	A	17.18
59709	RAC875_c62715_185	1A	19581586	279904268	C	T	17.15
11462	BS00086680_51	1A	19641120	281657026	T	C	16.12
67216	Tdurum_contig11660_200	1A	19655335	281889093	A	G	10.24
67217	Tdurum_contig11660_253	1A	19655388	281889146	C	T	16.51
67218	Tdurum_contig11660_328	1A	19655463	281889221	T	C	17.16
60341	RAC875_c7341_144	1A	19672958	282546814	T	C	14.34
37178	JD_c21027_212	1A	19680954	282553403	T	C	16.51
69476	Tdurum_contig28273_336	1A	19681575	282554024	G	A	17.18
14384	CAP7_rep_c12879_187	1A	19682021	282554470	G	A	17.12
39231	Ku_c3452_578	1A	19716044	283849077	T	C	11.33
54994	RAC875_c20420_87	1A	19726295	283859328	C	T	11.42
32837	GENE-2174_219	1A	19791992	284913566	T	G	17.18
68937	Tdurum_contig21587_179	1A	19802478	285353775	G	A	17.18
47804	Kukri_c7945_206	1A	19831295	286006684	C	T	11.43
2162	BobWhite_c28001_244	1A	19908764	287691827	A	C	17.12
51442	Ra_c21737_1669	1A	19909468	287692531	T	C	11.41
31962	GENE-0545_313	1A	19914322	287697385	T	C	17.05
31960	GENE-0545_118	1A	19914498	287697561	G	T	10.24
6456	BS00011683_51	1A	19929983	288511167	T	C	11.43
9675	BS00065930_51	1A	19968569	289328473	G	A	17.18
29227	Excalibur_c88113_139	1A	20015770	290122421	C	T	17.18
72311	Tdurum_contig53332_743	1A	20019290	290125941	G	T	16.34
6139	BS00009952_51	1A	20020389	290127040	T	G	11.43
2859	BobWhite_c3669_329	1A	20033626	290201709	T	C	11.43
46905	Kukri_c6106_470	1A	20133093	291255227	G	A	16.97
58352	RAC875_c47408_267	1A	20144632	291561355	T	C	16.51
28360	Excalibur_c65280_322	1A	20166374	292016086	C	A	17.11
2429	BobWhite_c31155_350	1A	20184638	292078341	G	T	17.18
63226	RAC875_rep_c85118_294	1A	20185142	292078845	G	A	16.51
43181	Kukri_c2577_777	1A	20190688	292084391	A	G	11.42
52149	Ra_c4791_726	1A	20217783	292757927	A	G	10.24
10278	BS00068297_51	1A	20287080	293728936	C	T	17.18
6026	BS00008865_51	1A	20332718	295228499	C	T	17.16
30154	Excalibur_rep_c105916_147	1A	20367126	295584993	G	T	11.43
50585	Kukri_rep_c99813_69	1A	20367449	295585316	G	A	16.75
49319	Kukri_rep_c108194_232	1A	20368752	295586619	G	A	11.43
51536	Ra_c23584_1128	1A	20387240	296209013	A	G	16.12
25221	Excalibur_c32608_64	1A	20393311	296213374	T	G	11.43
25158	Excalibur_c31920_105	1A	20421756	297378077	C	T	17.16
15389	D_contig06609_351	1A	20424131	297380452	G	A	13.72
31756	GENE-0227_217	1A	20435683	297697348	G	T	17.16
1868	BobWhite_c2506_332	1A	20449730	297745370	A	G	16.8
4508	BobWhite_c8713_420	1A	20450821	297746461	G	A	16.11
23434	Excalibur_c20133_87	1A	20496334	298037397	G	A	16.97
39950	Ku_c723_149	1A	20510639	298108656	T	C	17.17
31380	Excalibur_rep_c88290_94	1A	20510860	298108877	T	C	16.99
58981	RAC875_c53748_52	1A	20511456	298109473	G	A	17.09
44535	Kukri_c362_91	1A	20518684	298116701	G	A	17.16
44534	Kukri_c362_151	1A	20518887	298116904	T	C	17.17
9149	BS00063885_51	1A	20545061	298561709	T	C	17.18
67848	Tdurum_contig13074_113	1A	20549435	298566083	G	T	17.16
50667	Kukri_s115538_215	1A	20549844	298566492	T	C	17.16
75789	wsnp_CAP11_c1029_611774	1A	20597526	298635766	T	C	17.1
8098	BS00037255_51	1A	20608823	298646400	C	T	17.18
70293	Tdurum_contig31700_330	1A	20646219	299271331	C	T	17.16
54248	RAC875_c16247_107	1A	20647150	299272262	T	C	15.68
52000	Ra_c39369_468	1A	20703166	299652481	A	G	14.04
30161	Excalibur_rep_c106001_513	1A	20708401	299657716	G	T	11.42
69618	Tdurum_contig28756_222	1A	20741920	300102501	A	G	16.49
5631	BobWhite_rep_c66952_53	1A	20817675	300857053	T	C	11.43
48164	Kukri_c88958_205	1A	20835412	300931554	C	T	17.18
35980	IACX500	1A	20854582	301130580	G	A	17.19
3610	BobWhite_c47713_140	1A	20883501	301197380	C	A	11.43
71415	Tdurum_contig43360_1381	1A	20883819	301197698	T	G	17.16
64818	RFL_Contig4863_550	1A	20898671	301630996	G	T	11.43
34951	IAAV4916	1A	20913570	301776516	G	A	17.19
34571	IAAV2546	1A	20913876	301776822	G	A	15.85
7828	BS00031200_51	1A	20920596	301782334	C	T	16.88
51523	Ra_c2322_174	1A	20932663	301857714	G	A	17.18
55469	RAC875_c2322_420	1A	20932909	301857960	C	T	13.74
51522	Ra_c2322_1067	1A	20939228	301864279	T	C	16.51
36224	IACX7695	1A	20954266	301897816	T	G	16.14
77044	wsnp_Ex_c1959_3692097	1A	20981008	302628817	C	T	17.14
39131	Ku_c30921_1751	1A	21059893	303853710	C	T	17.13
34735	IAAV3552	1A	21082935	304037345	C	T	17.2
53452	RAC875_c11944_57	1A	21083068	304037478	T	C	11.43
81112	wsnp_Ra_c34203_42948357	1A	21086301	304040711	G	A	15.51
26884	Excalibur_c47628_690	1A	21088621	304043031	C	T	11.43
44433	Kukri_c35355_540	1A	21104153	304997436	G	A	11.43
57740	RAC875_c41581_856	1A	21105068	304998351	T	C	16.32
77203	wsnp_Ex_c2178_4086161	1A	21110011	305003294	C	G	8.22
14066	CAP7_c3885_73	1A	21129166	305327669	C	T	11.24
67008	Tdurum_contig11305_877	1A	21140146	305333912	C	T	12.75
67007	Tdurum_contig11305_795	1A	21140228	305333994	C	T	17.15
31897	GENE-0458_254	1A	21182115	306110023	T	C	17.16
76701	wsnp_Ex_c15188_23387754	1A	21184023	306111931	G	A	15.86
76700	wsnp_Ex_c15188_23387523	1A	21184254	306112162	G	A	15.86
66540	Tdurum_contig10467_1037	1A	21263790	307040414	C	T	11.43
24608	Excalibur_c27676_1070	1A	21278703	307058624	G	A	11.42
50790	Ra_c10580_1629	1A	21297304	307705711	T	C	16.49
65009	RFL_Contig5450_1028	1A	21298080	307706487	A	C	11.43
11744	BS00092129_51	1A	21320543	308202881	T	C	16.51
58586	RAC875_c49760_107	1A	21328279	308210617	A	G	17.18
11916	BS00095100_51	1A	21352172	308572338	G	A	16.9
73512	Tdurum_contig81558_113	1A	21389913	308812702	G	A	17.16
73513	Tdurum_contig81558_272	1A	21390072	308812861	G	A	16.9
80840	wsnp_Ku_rep_c71909_71634013	1A	21390769	308813558	A	G	17.2
11427	BS00085851_51	1A	21420968	309401684	C	T	16.97
69366	Tdurum_contig27881_413	1A	21624024	310248146	C	T	17.15
1246	BobWhite_c19030_282	1A	21655216	311528081	C	T	17.15
9345	BS00064679_51	1A	21673605	311806352	C	T	17.18
69356	Tdurum_contig27865_302	1A	21714624	312160617	C	T	17.11
50722	Ra_c100507_1004	1A	21761522	312773666	T	C	17.16
10619	BS00072686_51	1A	21786042	313161496	G	A	17.18
12162	BS00101116_51	1A	21786356	313161810	T	G	17.18
18472	D_GBF1XID02JKC36_260	1A	21802254	313483716	G	T	16.99
8957	BS00062943_51	1A	21821624	313591965	A	G	16.49
75602	wsnp_BE605063A_Ta_2_3	1A	21834048	313740877	C	T	16.91
25883	Excalibur_c3789_1855	1A	21929077	315059237	G	A	12.72
45669	Kukri_c4654_1300	1A	21929290	315059450	C	A	13.98
62065	RAC875_rep_c111619_213	1A	21930128	315060288	G	A	17.09
25887	Excalibur_c3789_594	1A	21930342	315060502	T	C	11.38
25885	Excalibur_c3789_499	1A	21930437	315060597	T	C	12.71
41398	Kukri_c15528_1559	1A	21930513	315060673	C	T	17.09
19437	D_GDS7LZN02HOL01_175	1A	21949616	315841668	G	A	17.05
75582	wsnp_BE585780A_Ta_2_1	1A	21980086	319083067	G	A	16.63
75583	wsnp_BE585780A_Ta_2_2	1A	21980294	319083275	G	A	17.19
11667	BS00090634_51	1A	22041763	320222948	C	T	13.63
72412	Tdurum_contig54929_517	1A	22042026	320223211	A	G	17.18
47289	Kukri_c6622_763	1A	22042620	320223805	C	T	13.63
30665	Excalibur_rep_c114297_54	1A	22252982	323643276	A	G	16.32
43499	Kukri_c27874_515	1A	22282081	323966480	G	A	11.41
69869	Tdurum_contig29712_520	1A	22294696	324494295	T	C	17.16
56599	RAC875_c31364_576	1A	22300281	324499259	G	A	17.08
35270	IAAV6919	1A	22301582	324500560	G	A	17.16
58198	RAC875_c45984_286	1A	22302604	324501582	G	A	15.04
66219	Tdurum_contig100743_127	1A	22314429	324611298	G	A	16.51
66220	Tdurum_contig100743_207	1A	22314509	324611378	G	A	11.34
79127	wsnp_Ex_rep_c105541_89932598	1A	22374935	325047151	C	T	16.97
39619	Ku_c5584_23	1A	22378152	325049802	T	C	11.28
59209	RAC875_c56586_221	1A	22476330	327380873	T	C	17.09
68534	Tdurum_contig16361_292	1A	22476516	327381059	G	A	17.12
69661	Tdurum_contig28895_395	1A	22478390	327382933	G	A	16.98
39304	Ku_c36913_1114	1A	22478455	327382998	G	A	16.25
36322	IACX872	1A	22491116	327528024	C	T	17.18
51992	Ra_c3882_1418	1A	22494760	327530990	T	C	13.82
35238	IAAV6726	1A	22539690	328250958	C	T	17.2
67970	Tdurum_contig13405_483	1A	22558049	328715164	T	C	14.34
9782	BS00066342_51	1A	22698980	332050649	A	C	17.18
79264	wsnp_Ex_rep_c66802_65172754	1A	22789939	333617415	T	C	11.43
34602	IAAV2709	1A	22828038	333886554	C	T	17.16
22122	Excalibur_c12593_231	1A	22849867	333921916	A	G	17.16
42804	Kukri_c23391_150	1A	22933902	335112363	A	G	10.23
45168	Kukri_c41694_285	1A	22935922	335114383	C	A	11.34
76039	wsnp_CAP7_c323_176386	1A	22953561	335545655	C	T	17.2
2450	BobWhite_c3144_473	1A	23009379	336476699	G	A	17.18
76617	wsnp_Ex_c1427_2736441	1A	23034076	337008044	C	T	17.02
39920	Ku_c71233_41	1A	23034822	337008790	T	C	16.58
77839	wsnp_Ex_c34821_43076533	1A	23037704	337011672	T	C	17.2
54691	RAC875_c18527_296	1A	23090537	337655913	C	T	17.16
80183	wsnp_Ku_c17726_26872129	1A	23091221	337656597	T	G	17.2
78142	wsnp_Ex_c44049_50205457	1A	23104336	337677633	C	T	17.2
78143	wsnp_Ex_c44049_50205614	1A	23104493	337677790	C	T	17.2
78144	wsnp_Ex_c44049_50205904	1A	23104869	337678166	T	C	17.2
39192	Ku_c32885_1440	1A	23202194	338585899	A	G	11.43
21835	Excalibur_c11273_284	1A	23363108	341869554	C	T	14.21
23846	Excalibur_c22728_409	1A	23428571	342875219	C	T	11.43
11660	BS00090408_51	1A	23507538	343681264	T	C	17.18
71307	Tdurum_contig42632_1231	1A	23544644	344293318	T	C	11.43
71305	Tdurum_contig42632_113	1A	23545846	344294520	T	C	17.16
69948	Tdurum_contig30046_139	1A	23565763	344477981	G	A	11.43
35080	IAAV5730	1A	23568685	344480903	G	A	17.2
77816	wsnp_Ex_c34260_42602649	1A	23570702	344482920	C	T	17.2
44172	Kukri_c33035_190	1A	23589994	345111818	G	A	11.43
50921	Ra_c113371_491	1A	23594706	345116530	A	C	16.88
9780	BS00066336_51	1A	23629147	345308565	G	T	17.18
21584	Excalibur_c102582_360	1A	23639946	345786602	A	G	17.13
39871	Ku_c6979_182	1A	23658696	346446186	C	A	17.18
31677	GENE-0116_102	1A	23734084	347634195	G	A	17.15
25098	Excalibur_c3140_697	1A	23734516	347634627	A	G	16.3
79008	wsnp_Ex_c9979_16421462	1A	23744849	347640488	G	A	17.2
32307	GENE-1214_288	1A	23761912	347919022	G	A	17.17
32306	GENE-1214_159	1A	23762037	347919147	T	C	17.16
78739	wsnp_Ex_c7271_12483592	1A	23813278	348717440	A	C	17.2
78128	wsnp_Ex_c43454_49770425	1A	23854414	349998155	G	A	4.16
40069	Ku_c82608_293	1A	23856686	350000427	A	G	16.12
54399	RAC875_c1701_2387	1A	23895184	350405794	A	G	17.16
76543	wsnp_Ex_c13564_21327699	1A	23905595	350753756	A	G	17.19
19809	Ex_c13564_997	1A	23906134	350754295	G	T	11.43
53086	RAC875_c10506_434	1A	24006892	351882241	A	G	16.51
58097	RAC875_c44949_227	1A	24022149	352013135	C	T	17.18
19762	Ex_c12763_662	1A	24022352	352013338	G	A	17.16
28289	Excalibur_c64330_573	1A	24022983	352013969	C	T	17.18
44116	Kukri_c32639_68	1A	24023183	352014169	A	G	17.16
47861	Kukri_c8081_90	1A	24023269	352014255	A	G	17.16
52110	Ra_c44817_353	1A	24023523	352014509	C	A	17.13
28288	Excalibur_c64330_1281	1A	24024087	352015073	G	T	17.18
56686	RAC875_c32047_212	1A	24024312	352015298	T	C	17.18
63420	RAC875_s111145_110	1A	24024473	352015459	A	C	17.18
49981	Kukri_rep_c70101_1484	1A	24024701	352015687	A	G	17.12
55152	RAC875_c21265_102	1A	24025000	352015986	C	T	17.13
62823	RAC875_rep_c71967_125	1A	24025404	352016390	C	T	12.01
78902	wsnp_Ex_c8885_14842394	1A	24050199	352173504	G	A	17.2
63396	RAC875_s106719_64	1A	24104421	353254236	T	C	11.43
23881	Excalibur_c22881_712	1A	24104503	353254318	G	A	16.51
45374	Kukri_c43730_841	1A	24105541	353255356	C	A	16.51
77186	wsnp_Ex_c21592_30743513	1A	24105949	353255764	T	C	17.2
81337	wsnp_Ra_rep_c74936_72685894	1A	24106534	353256349	C	T	17.15
13530	CAP12_c7284_116	1A	24108940	353258524	A	G	16.12
6103	BS00009731_51	1A	24120696	353625948	C	T	13.63
77870	wsnp_Ex_c3572_6531810	1A	24123266	353628518	C	A	17.16
64861	RFL_Contig5001_1099	1A	24139179	353916338	C	T	17.18
56828	RAC875_c33300_141	1A	24172478	354303779	A	G	17.18
60215	RAC875_c68797_400	1A	24197967	354934792	A	G	17.09
79788	wsnp_JD_c40990_29127031	1A	24198187	354935012	C	T	17.2
28937	Excalibur_c7995_469	1A	24198418	354935243	A	G	13.74
12725	CAP11_c1839_422	1A	24198653	354935478	A	G	16.49
3507	BobWhite_c46349_402	1A	24201975	354938468	C	T	17.17
31366	Excalibur_rep_c86757_244	1A	24218598	354950322	A	G	17.16
38663	Ku_c18611_362	1A	24218690	354950414	T	C	17.16
23848	Excalibur_c2273_2392	1A	24218764	354950488	A	C	13.61
30579	Excalibur_rep_c112293_381	1A	24248696	355323463	C	T	17.18
25391	Excalibur_c33881_618	1A	24249532	355324299	T	G	11.43
23033	Excalibur_c17872_137	1A	24272839	355335999	T	G	17.18
68893	Tdurum_contig20752_248	1A	24341276	355730439	A	G	17.17
31461	Excalibur_rep_c98714_177	1A	24343319	355732482	T	C	11.43
35853	IACX2325	1A	24385534	356474547	T	C	13.61
75678	wsnp_BF482891A_Ta_2_2	1A	24440046	357415956	A	G	17.19
66462	Tdurum_contig10326_151	1A	24512943	358179402	C	T	10.24
57405	RAC875_c38417_246	1A	24523462	358761707	A	C	17.18
20526	Ex_c33668_347	1A	24690902	361358790	A	G	16.51
49345	Kukri_rep_c108436_534	1A	24702304	361510900	C	T	15.04
67395	Tdurum_contig12021_210	1A	24702385	361510981	A	G	11.43
69114	Tdurum_contig25501_215	1A	24761193	362405075	A	G	16.12
69116	Tdurum_contig25501_371	1A	24761349	362405231	G	T	16.12
69117	Tdurum_contig25501_437	1A	24761415	362405297	C	T	11.34
20403	Ex_c2840_1013	1A	24779456	362627855	G	A	11.43
706	BobWhite_c1488_1370	1A	24786706	362864041	C	T	10.24
50882	Ra_c11023_679	1A	24786946	362864281	G	A	16.12
57546	RAC875_c39721_351	1A	24921226	363693441	G	A	16.8
57547	RAC875_c39721_709	1A	24923572	363695787	C	A	10.24
38079	Ku_c102965_513	1A	25010305	365070687	A	G	16.12
38080	Ku_c102965_678	1A	25010470	365070852	G	A	17.16
24290	Excalibur_c25273_1064	1A	25211424	367876413	G	A	11.43
27064	Excalibur_c49588_76	1A	25228995	368197802	C	T	17.13
14005	CAP7_c3269_236	1A	25229480	368198287	T	C	14.82
27747	Excalibur_c57714_101	1A	25253990	368366930	A	G	11.42
77973	wsnp_Ex_c3906_7086294	1A	25320325	368816004	C	T	17.2
66480	Tdurum_contig10356_932	1A	25356805	369053739	C	A	16.85
21126	Ex_c6765_2118	1A	25371475	369085743	A	G	11.28
35351	IAAV749	1A	25374878	369089146	T	C	17.14
22660	Excalibur_c15614_988	1A	25431515	369504729	T	C	11.43
79079	wsnp_Ex_rep_c103087_88123733	1A	25474948	369697031	T	C	17.2
27061	Excalibur_c49570_1071	1A	25475518	369697601	C	T	11.43
79080	wsnp_Ex_rep_c103087_88124573	1A	25475788	369697871	A	G	17.2
9958	BS00067104_51	1A	25489980	369994213	C	T	11.43
37436	JD_c4174_818	1A	25511011	370022820	G	A	16.12
31640	GENE-0053_224	1A	25524259	370093299	A	C	17.13
47404	Kukri_c67601_267	1A	25526231	370095271	A	G	16.1
72896	Tdurum_contig62552_256	1A	25528368	370097408	T	C	17.18
78198	wsnp_Ex_c4605_8240189	1A	25542553	370106619	C	T	17.19
79021	wsnp_Ex_rep_c101414_86780996	1A	25543341	370107407	T	C	17.14
57290	RAC875_c3751_96	1A	25543524	370107590	C	T	15.79
9604	BS00065663_51	1A	25571397	371085869	A	C	15.03
9093	BS00063620_51	1A	25573767	371088239	A	G	16.12
44075	Kukri_c32241_1165	1A	25654534	372245859	G	A	17.03
5802	BS00002001_51	1A	25660744	372287370	C	T	17.18
12529	BS00110415_51	1A	25671249	372315822	G	T	17.18
50972	Ra_c1177_550	1A	25792255	373316994	G	A	15.79
31735	GENE-0203_314	1A	25807615	373767935	G	A	17.16
11893	BS00094681_51	1A	25915713	374689384	A	G	17.18
75360	wsnp_BE403956A_Ta_2_3	1A	25974981	375468477	A	G	17.19
35883	IACX293	1A	25975339	375468835	A	G	17.18
10918	BS00077199_51	1A	25983493	375474953	A	G	17.18
43760	Kukri_c29668_338	1A	26005255	376144613	A	G	17.16
78439	wsnp_Ex_c5543_9763520	1A	26005893	376145251	C	T	11.44
35410	IAAV7929	1A	26070531	376670363	C	T	17.18
6458	BS00011712_51	1A	26070703	376670535	G	T	17.18
80512	wsnp_Ku_c4413_8008008	1A	26167124	377427867	A	G	17.2
77863	wsnp_Ex_c35563_43690084	1A	26167233	377427976	C	A	16.88
81162	wsnp_Ra_c4481_8119609	1A	26168221	377428964	C	T	16.14
76140	wsnp_Ex_c10100_16600633	1A	26168359	377429102	G	A	11.44
12595	BS00110766_51	1A	26217713	377614438	C	T	17.18
77866	wsnp_Ex_c3565_6520901	1A	26320032	380964447	G	T	15.86
55677	RAC875_c24560_604	1A	26328676	380973091	A	G	11.43
77435	wsnp_Ex_c25628_34888253	1A	26328861	380973276	C	T	17.14
77436	wsnp_Ex_c25628_34888439	1A	26329047	380973462	T	C	15.85
42121	Kukri_c19389_97	1A	26352100	381274245	T	G	16.99
51542	Ra_c23741_465	1A	26352934	381275079	C	T	11.43
55848	RAC875_c25799_457	1A	26377023	381314821	G	A	17.18
31760	GENE-0235_245	1A	26378856	381316654	C	A	3.61
31759	GENE-0235_131	1A	26378966	381316764	T	C	17.18
72059	Tdurum_contig50275_905	1A	26392369	381820460	C	T	11.43
8273	BS00041358_51	1A	26394315	381822406	G	A	17.18
414	BobWhite_c12841_56	1A	26486953	384332963	A	G	11.41
71401	Tdurum_contig43238_1362	1A	26519638	385276291	T	C	12.72
20639	Ex_c3986_1057	1A	26537265	385355106	A	G	11.42
77996	wsnp_Ex_c3986_7217641	1A	26537761	385355602	G	A	17.14
67540	Tdurum_contig12296_520	1A	26553262	385651141	T	C	16.12
67541	Tdurum_contig12296_581	1A	26553323	385651202	C	T	11.43
79235	wsnp_Ex_rep_c66562_64849366	1A	26600359	385899445	A	G	17.14
52708	Ra_c8077_826	1A	26700951	387362036	G	A	16.71
69716	Tdurum_contig29140_276	1A	26712881	387515597	G	T	11.43
66925	Tdurum_contig11087_516	1A	26720486	387520378	C	T	16.51
42397	Kukri_c20927_339	1A	26803584	388835070	C	T	11.43
44592	Kukri_c36652_301	1A	26810389	388841615	A	C	10.13
34036	GENE-4605_536	1A	26939495	389873862	C	T	11.43
22767	Excalibur_c16292_1338	1A	26954973	390089743	T	C	17.16
39876	Ku_c69921_261	1A	26955533	390090303	G	A	11.43
69082	Tdurum_contig25434_218	1A	27026605	391257921	C	A	11.43
4666	BobWhite_c9841_491	1A	27043371	391674235	T	C	11.43
33214	GENE-3085_343	1A	27081322	391849245	C	T	17.16
994	BobWhite_c17072_584	1A	27161854	392781367	A	G	17.18
70878	Tdurum_contig42129_2640	1A	27234620	394257762	T	C	11.43
70882	Tdurum_contig42129_3350	1A	27235709	394258851	G	A	11.43
41212	Kukri_c14480_793	1A	27251362	394301682	A	G	10.24
66378	Tdurum_contig102258_360	1A	27272452	394327118	C	T	16.65
40097	Ku_c8549_573	1A	27338906	394590808	T	C	16.64
50545	Kukri_rep_c96140_621	1A	27367725	394852932	T	G	17.18
36937	JD_c12131_75	1A	27491320	396288601	T	G	16.12
75154	tplb0057n01_1423	1A	27519542	396428128	A	G	17.18
75153	tplb0057n01_1040	1A	27520051	396428637	T	C	16.49
47955	Kukri_c8332_120	1A	27561054	396467168	C	T	16.32
56974	RAC875_c3464_632	1A	27650673	398052997	C	T	11.43
9679	BS00065940_51	1A	27662065	398132073	T	C	17.16
66592	Tdurum_contig10558_130	1A	27788665	399491263	T	C	11.43
45944	Kukri_c49072_290	1A	27889656	401224081	G	T	11.43
9059	BS00063440_51	1A	27936525	401772587	C	T	11.43
6519	BS00012051_51	1A	27973368	402258367	G	A	16.94
50261	Kukri_rep_c73393_848	1A	28002922	402807557	G	A	16.12
30338	Excalibur_rep_c108356_73	1A	28057073	403025751	T	C	14.44
31964	GENE-0549_18	1A	28057437	403026115	G	A	9.86
36222	IACX767	1A	28074664	403363406	C	T	17.16
19751	Ex_c12571_1531	1A	28091403	403380145	A	G	16.75
12282	BS00106411_51	1A	28293909	406156074	C	T	17.11
23932	Excalibur_c23214_583	1A	28332723	406584272	C	T	15.84
2504	BobWhite_c3195_212	1A	28391550	407335025	A	C	16.12
2502	BobWhite_c3195_140	1A	28391622	407335097	T	C	16.12
63724	RFL_Contig1766_1788	1A	28443283	409790033	T	G	16.12
67925	Tdurum_contig13272_154	1A	28460699	409833985	A	G	17.18
74141	tplb0022o13_126	1A	28492360	410153069	A	C	16.99
13380	CAP12_c3622_97	1A	28496134	410156843	G	A	14.34
53606	RAC875_c12847_2362	1A	28534704	413784065	G	A	16.51
61659	RAC875_rep_c107085_366	1A	28573658	415582654	G	A	17.16
58692	RAC875_c5081_756	1A	28575793	415584789	C	T	17.15
74441	tplb0031j15_562	1A	28630861	416550193	A	G	16.88
47261	Kukri_c65726_173	1A	28650474	417398120	T	C	16.49
47262	Kukri_c65726_314	1A	28650615	417398261	G	A	11.4
35397	IAAV7862	1A	28700629	418058330	T	C	17.2
47946	Kukri_c8281_1242	1A	28734280	418936885	G	T	17.16
9759	BS00066259_51	1A	28751305	419032810	T	C	17.18
64970	RFL_Contig530_2305	1A	28978779	424803886	C	T	17.18
67702	Tdurum_contig12687_180	1A	28980770	424805877	T	C	17.18
71316	Tdurum_contig42637_1433	1A	28996200	425249784	C	T	16.95
23252	Excalibur_c1907_2438	1A	28997367	425250951	A	G	16.99
71315	Tdurum_contig42637_130	1A	28997999	425251583	G	A	17.05
71227	Tdurum_contig42515_1360	1A	28999675	425253259	A	G	16.3
71230	Tdurum_contig42515_218	1A	29001668	425255252	T	C	16.49
71228	Tdurum_contig42515_148	1A	29001738	425255322	C	T	17.16
71601	Tdurum_contig45357_821	1A	29011941	425262766	C	T	11.27
64464	RFL_Contig3715_263	1A	29014108	425264933	C	T	17.16
69188	Tdurum_contig25803_353	1A	29082315	426518800	T	G	17.18
42944	Kukri_c2425_1036	1A	29085370	426521855	A	G	11.43
19628	Ex_c10562_139	1A	29085972	426522457	T	C	17.16
14753	CAP8_c4610_292	1A	29152676	426888508	G	A	17.18
69155	Tdurum_contig25641_409	1A	29153291	426888911	A	G	17.18
25356	Excalibur_c33567_363	1A	29244854	427819541	T	C	11.43
36063	IACX592	1A	29280573	428546913	G	T	17.19
52091	Ra_c43812_239	1A	29421111	430236835	A	G	17.18
31641	GENE-0058_235	1A	29423178	430238902	G	A	17.18
65091	RFL_Contig5706_1294	1A	29516834	431016261	C	T	11.43
4338	BobWhite_c7412_403	1A	29519028	431017726	A	G	17.18
38731	Ku_c20103_650	1A	29626388	432198674	T	C	16.97
74073	Tdurum_contig99671_174	1A	29701770	432586390	G	A	17.18
73807	Tdurum_contig92564_326	1A	29705786	432590406	T	C	17.18
24359	Excalibur_c25689_2779	1A	29785543	432973744	A	G	17.16
35117	IAAV5939	1A	29791103	432979304	C	T	17.2
43327	Kukri_c26680_331	1A	29795473	432983674	A	G	16.51
61373	RAC875_rep_c104557_1245	1A	29843492	434425788	C	T	17.18
20695	Ex_c4242_1442	1A	29843560	434425856	G	A	16.12
68753	Tdurum_contig18709_773	1A	29845637	434427933	C	T	11.43
69723	Tdurum_contig29168_109	1A	29863761	434641242	G	A	17.16
69724	Tdurum_contig29168_166	1A	29863818	434641299	G	A	15.04
60437	RAC875_c7694_251	1A	29949966	435406517	C	T	14.8
76159	wsnp_Ex_c10257_16825240	1A	29975057	436423039	C	T	11.44
64359	RFL_Contig345_777	1A	29976163	436423721	C	T	16.51
35842	IACX219	1A	29986399	436431272	C	A	17.19
13182	CAP12_c1194_74	1A	29992363	436436638	T	C	16.49
68295	Tdurum_contig14768_398	1A	30007196	437228605	G	T	16.83
68294	Tdurum_contig14768_146	1A	30011132	437232541	G	A	11.43
67766	Tdurum_contig12887_131	1A	30025818	437587098	C	T	17.16
75232	tplb0060a06_202	1A	30041515	438300600	C	T	13.74
57012	RAC875_c34937_93	1A	30161530	440029300	C	T	16.51
79457	wsnp_Ex_rep_c68712_67571580	1A	30219957	440448511	C	T	11.44
29184	Excalibur_c869_1767	1A	30329895	441111008	G	A	16.51
29185	Excalibur_c869_2091	1A	30330219	441111332	A	G	11.43
69591	Tdurum_contig28680_516	1A	30345984	441184538	C	T	17.16
39035	Ku_c27851_570	1A	30360471	441238591	C	T	16.08
58578	RAC875_c49652_115	1A	30373889	441748655	G	A	17.13
31927	GENE-0505_148	1A	30393182	441765022	G	T	16.99
31928	GENE-0505_230	1A	30393260	441765100	G	A	16.99
31929	GENE-0505_443	1A	30393469	441765309	T	C	17.16
14317	CAP7_c9231_230	1A	30533405	442567461	G	A	17.13
39011	Ku_c27114_434	1A	30603816	443193648	T	C	11.41
39010	Ku_c27114_227	1A	30604023	443193855	A	C	11.28
4968	BobWhite_rep_c51642_1057	1A	30608178	443198010	C	T	17.18
50345	Kukri_rep_c77383_613	1A	30615116	443204028	C	T	11.43
67020	Tdurum_contig11332_626	1A	30653294	443708959	G	A	11.43
5590	BobWhite_rep_c66032_270	1A	30696355	444126965	G	A	11.42
367	BobWhite_c12434_462	1A	30729988	444163944	G	A	11.4
36948	JD_c12434_409	1A	30730041	444163997	G	A	11.32
59076	RAC875_c54874_193	1A	30732401	444166357	A	C	15.82
55965	RAC875_c26690_862	1A	30910043	445654192	A	G	17.17
31627	GENE-0035_484	1A	30910863	445655012	C	T	17.17
56019	RAC875_c27045_1651	1A	30924014	445880377	A	G	16.12
20697	Ex_c42595_2332	1A	30924228	445880591	C	A	11.29
26360	Excalibur_c42595_581	1A	30927651	445884014	G	T	17.18
37065	JD_c15885_428	1A	30940726	445916678	A	G	16.33
21316	Ex_c76492_213	1A	31020601	446543691	G	A	16.49
72019	Tdurum_contig49788_1162	1A	31038657	447007697	A	G	17.18
9875	BS00066748_51	1A	31170828	448896910	T	C	16.99
11071	BS00079208_51	1A	31341710	449670843	C	T	16.75
69032	Tdurum_contig24842_160	1A	31381869	449820753	C	T	11.43
27259	Excalibur_c51843_501	1A	31413086	449854145	G	A	11.43
58266	RAC875_c46646_549	1A	31428844	449937122	C	T	14.34
5859	BS00003656_51	1A	31502764	452020384	T	A	14.04
68497	Tdurum_contig16085_393	1A	31505890	452023510	C	T	11.42
66794	Tdurum_contig10872_377	1A	31573847	452453392	C	T	10.24
80220	wsnp_Ku_c20139_29729256	1A	31574191	452453736	T	C	11.44
46696	Kukri_c5785_205	1A	31587781	452755335	G	A	15.04
75067	tplb0055b10_1478	1A	31622157	452860614	C	T	11.42
75066	tplb0055b10_1427	1A	31622304	452860761	T	C	16.73
42357	Kukri_c20672_360	1A	31683498	454333708	G	A	16.51
75465	wsnp_BE446240B_Ta_2_1	1A	31760088	455036555	G	A	11.42
35791	IACX1776	1A	31760308	455036775	G	T	11.37
60743	RAC875_c83508_72	1A	31760376	455036843	T	C	11.42
56409	RAC875_c30001_200	1A	31771619	455045927	T	C	17.17
31647	GENE-0064_130	1A	31858768	456656972	T	C	17.17
34823	IAAV4099	1A	31886993	456940544	T	C	17.02
66457	Tdurum_contig10316_521	1A	31922811	457956454	A	C	17.18
74868	tplb0046g22_1351	1A	31967356	458397080	G	A	17.18
40933	Kukri_c12945_349	1A	32000895	458560373	C	T	17.18
75207	tplb0059e14_515	1A	32030677	458908106	C	T	17.18
42720	Kukri_c22925_185	1A	32043263	458919950	G	A	11.22
71598	Tdurum_contig45350_971	1A	32043393	458920080	G	A	11.28
68757	Tdurum_contig18795_117	1A	32052578	459097298	T	G	15.77
9768	BS00066294_51	1A	32094283	459301214	G	T	17.15
36443	Jagger_c1403_60	1A	32273598	461047793	A	G	16.87
37094	JD_c17158_393	1A	32284637	461338077	G	A	16.81
74701	tplb0041a22_935	1A	32384144	462001757	G	A	17.18
42650	Kukri_c22434_513	1A	32458738	462434503	G	A	17.18
80477	wsnp_Ku_c4018_7333828	1A	32459015	462434780	C	A	16.83
78485	wsnp_Ex_c572_1138770	1A	32459181	462434946	A	G	17.2
49225	Kukri_rep_c107097_192	1A	32459333	462435098	G	T	17.18
78484	wsnp_Ex_c572_1138503	1A	32459448	462435213	T	C	17.2
51724	Ra_c2895_591	1A	32460017	462435782	A	C	17.18
6632	BS00016654_51	1A	32591779	463288438	T	C	17.18
64740	RFL_Contig4608_1156	1A	32593647	463290306	G	A	16.51
27914	Excalibur_c59894_97	1A	32657065	463813646	C	A	17.18
55507	RAC875_c23442_221	1A	32669505	463822234	T	C	11.43
78119	wsnp_Ex_c4310_7770452	1A	32767470	464250075	C	T	17.2
31671	GENE-0106_229	1A	32768604	464251209	T	C	17.15
31670	GENE-0106_172	1A	32768653	464251258	T	C	16.33
41280	Kukri_c14850_141	1A	32782336	464791644	T	G	16.12
81099	wsnp_Ra_c32175_41221223	1A	32783723	464793031	C	T	10.25
2937	BobWhite_c37935_124	1A	32787806	464796383	C	T	16.51
60861	RAC875_c86680_391	1A	32806763	464810348	T	C	17.18
48157	Kukri_c88698_296	1A	32818044	464837153	G	A	17.16
3005	BobWhite_c38865_319	1A	32915142	465283022	A	C	17.15
21338	Ex_c7942_687	1A	33035925	466346333	T	C	17
79907	wsnp_JD_c9291_10157217	1A	33036030	466346438	T	C	17.2
47603	Kukri_c7466_581	1A	33036428	466346836	G	T	17.18
49469	Kukri_rep_c110684_517	1A	33036485	466346893	T	G	17.18
9979	BS00067175_51	1A	33125466	467256089	A	G	11.29
67855	Tdurum_contig13086_520	1A	33151455	468409362	A	G	11.24
15044	CAP8_rep_c5390_220	1A	33257185	469369642	T	C	17.18
63347	RAC875_rep_c96263_496	1A	33257540	469369997	A	C	11.43
27640	Excalibur_c5621_526	1A	33257673	469370130	T	C	17.18
47799	Kukri_c7924_393	1A	33257783	469370240	T	C	17.16
30639	Excalibur_rep_c113669_264	1A	33282169	469591542	A	G	11.43
20387	Ex_c28144_1843	1A	33356184	471320712	G	A	17.15
54092	RAC875_c15426_1713	1A	33360156	471324684	C	T	11.43
56453	RAC875_c30283_84	1A	33370025	471479088	C	T	17.13
35927	IACX3496	1A	33384500	471488518	G	T	17.19
25260	Excalibur_c32809_90	1A	33403852	471506444	T	C	11.43
21382	Ex_c8514_1342	1A	33420698	471700415	T	C	16.51
79590	wsnp_Ex_rep_c73818_71733737	1A	33457034	472140949	T	G	17.16
77447	wsnp_Ex_c25734_34995416	1A	33474372	472169030	T	C	17.2
7929	BS00033469_51	1A	33517587	473034633	A	C	17.18
78456	wsnp_Ex_c56097_58352130	1A	33554820	473630992	G	A	16.99
52305	Ra_c58315_265	1A	33560984	473637156	G	A	16.49
22224	Excalibur_c13183_128	1A	33575597	474189275	T	C	17.18
26077	Excalibur_c39803_142	1A	33585527	474197953	G	A	10.24
66692	Tdurum_contig10728_76	1A	33637657	474292814	C	T	17.16
44485	Kukri_c3582_87	1A	33686059	474642192	C	T	16.85
10155	BS00067807_51	1A	33713269	474792619	C	T	15.04
66322	Tdurum_contig101868_243	1A	33771093	476981314	C	T	11.29
19740	Ex_c12362_222	1A	33786105	477018321	A	G	15.79
80332	wsnp_Ku_c2815_5317230	1A	33787012	477019228	C	T	17.2
40291	Kukri_c10239_2186	1A	33826496	477654671	A	C	17.18
81250	wsnp_Ra_c7818_13376644	1A	33826683	477654858	C	A	17.2
24519	Excalibur_c27012_646	1A	33855051	477735721	G	A	17.18
13917	CAP7_c2417_401	1A	33935553	478626334	A	G	17.16
44871	Kukri_c38997_380	1A	33936995	478627776	G	A	17.17
37456	JD_c4321_85	1A	33976961	479819561	T	G	11.33
3286	BobWhite_c4321_152	1A	33977028	479819628	G	A	11.43
14601	CAP8_c2296_169	1A	33977112	479819712	G	A	17.18
43491	Kukri_c27785_400	1A	33987395	479827769	A	G	17.16
81300	wsnp_Ra_rep_c110367_93018635	1A	33993746	479834120	T	C	15.06
79556	wsnp_Ex_rep_c70358_69302556	1A	33996304	479836678	G	A	17.16
26418	Excalibur_c43164_161	1A	34012939	480427585	C	A	11.43
66981	Tdurum_contig11254_745	1A	34053863	480572185	C	T	11.43
56058	RAC875_c2734_135	1A	34085664	480598537	G	A	14.83
7434	BS00023126_51	1A	34092894	480604446	C	T	15.87
8255	BS00040968_51	1A	34118694	480755283	T	G	17.18
7423	BS00023101_51	1A	34150252	480831000	T	C	17.18
13471	CAP12_c5871_342	1A	34150408	480831156	G	T	13.61
35953	IACX433	1A	34151332	480832080	G	A	17.17
36168	IACX662	1A	34151751	480832499	C	A	16.93
69713	Tdurum_contig29129_97	1A	34216628	481649540	C	T	16.12
75520	wsnp_BE495786A_Ta_2_1	1A	34218873	481651785	C	A	17.19
28550	Excalibur_c7033_159	1A	34219597	481652509	T	C	11.43
11515	BS00087600_51	1A	34222075	481654987	C	T	17.16
11516	BS00087601_51	1A	34222243	481655155	G	A	17.18
70213	Tdurum_contig31304_527	1A	34270789	481757546	C	T	11.43
34496	IAAV2072	1A	34342363	482278982	T	G	17.18
7216	BS00022698_51	1A	34353684	482329681	C	T	17.18
40233	Kukri_c10065_415	1A	34365546	482337230	C	T	17.18
35957	IACX4386	1A	34365855	482337539	G	T	12.04
26662	Excalibur_c4539_258	1A	34365999	482337683	T	C	11.27
12736	CAP11_c1972_285	1A	34391666	482761756	C	T	17.13
13783	CAP7_c12435_63	1A	34407561	482769898	G	A	11.42
68809	Tdurum_contig19441_62	1A	34412547	482773817	C	T	16.92
26808	Excalibur_c46751_689	1A	34412675	482773945	C	T	16.97
31661	GENE-0091_426	1A	34416496	482777766	G	A	11.41
24988	Excalibur_c30591_637	1A	34420130	482780984	C	T	16.32
13435	CAP12_c5171_115	1A	34454792	482816838	C	T	16.49
23639	Excalibur_c21487_129	1A	34468276	482966598	C	T	13.63
36192	IACX742	1A	34494096	483033755	A	G	17.17
9936	BS00067021_51	1A	34531348	483606777	G	A	17.16
12781	CAP11_c239_295	1A	34564710	483678701	T	C	16.51
7921	BS00033262_51	1A	34620023	484328730	T	C	17.18
44628	Kukri_c36966_1971	1A	34626418	484335125	A	G	14.46
56592	RAC875_c31276_1128	1A	34626625	484335332	A	G	17.18
77551	wsnp_Ex_c27940_37101775	1A	34626848	484335555	C	T	17.2
80896	wsnp_Ra_c12148_19539667	1A	34627261	484335968	A	G	17.2
66997	Tdurum_contig11282_342	1A	34640303	485000052	C	A	16.51
78323	wsnp_Ex_c5192_9203100	1A	34645613	485003275	T	C	11.3
80274	wsnp_Ku_c24239_34199356	1A	34646029	485003691	T	C	17.19
76396	wsnp_Ex_c12336_19687074	1A	34647349	485005011	T	C	17.17
76395	wsnp_Ex_c12336_19686808	1A	34647615	485005277	C	A	15.86
38684	Ku_c19155_744	1A	34694923	485341906	A	G	17.18
25179	Excalibur_c32167_59	1A	34695380	485342363	A	G	17.14
78875	wsnp_Ex_c8588_14419007	1A	34696715	485343698	G	A	17.2
57733	RAC875_c41504_55	1A	34699244	485345304	A	G	11.43
70777	Tdurum_contig42062_651	1A	34711704	485354299	G	A	16.58
49965	Kukri_rep_c69946_1228	1A	34714512	485357107	C	A	17.18
79241	wsnp_Ex_rep_c66628_64934660	1A	34714806	485357401	A	G	17.2
30746	Excalibur_rep_c66449_1588	1A	34732978	485558026	C	T	17.18
76384	wsnp_Ex_c1216_2336458	1A	34736268	485561316	A	G	15.86
13287	CAP12_c2265_240	1A	34763761	486052683	G	A	11.43
27052	Excalibur_c49421_443	1A	34921318	487012029	G	A	17.17
78089	wsnp_Ex_c42282_48901677	1A	34924440	487015151	G	A	16.18
29192	Excalibur_c87124_90	1A	34950418	487089678	G	A	16.64
52412	Ra_c6701_1579	1A	34951733	487090993	C	T	17.18
80474	wsnp_Ku_c39878_48218985	1A	34953875	487093135	A	G	17.2
40079	Ku_c8351_945	1A	34984044	487312631	G	A	17.18
57465	RAC875_c38916_66	1A	35035485	487563715	T	C	17.13
80939	wsnp_Ra_c16080_24638622	1A	35091414	487732346	C	T	15.86
44936	Kukri_c39628_318	1A	35091581	487732513	A	G	16.65
64622	RFL_Contig4231_575	1A	35117385	488070209	T	C	11.43
43240	Kukri_c26093_930	1A	35241751	488621170	G	A	17.17
43239	Kukri_c26093_861	1A	35241820	488621239	G	A	17.18
48170	Kukri_c8907_289	1A	35243081	488622500	C	T	17.18
23461	Excalibur_c20286_882	1A	35243760	488623179	A	G	15.04
49341	Kukri_rep_c108391_311	1A	35244775	488624194	C	T	17.18
1817	BobWhite_c24295_777	1A	35245530	488624949	G	A	16.86
7231	BS00022733_51	1A	35425931	490313586	C	T	17.18
52283	Ra_c5736_746	1A	35425996	490313651	A	G	17.02
55062	RAC875_c20775_540	1A	35456850	490469174	T	G	16.88
10687	BS00073732_51	1A	35469057	490510671	T	C	16.94
79865	wsnp_JD_c722_1080592	1A	35479098	490520712	G	A	17.2
52047	Ra_c4159_2716	1A	35479394	490521008	G	T	17.18
55442	RAC875_c23081_141	1A	35541177	491130184	C	T	16.17
60178	RAC875_c6838_400	1A	35551190	491135652	G	A	11.43
77165	wsnp_Ex_c21336_30465618	1A	35647022	492123959	T	C	17.2
9661	BS00065889_51	1A	35662486	492193719	A	G	16.12
81390	wsnp_RFL_Contig2036_1264133	1A	35722027	492808225	G	T	11.25
18329	D_GBF1XID01A16U2_148	1A	35747526	493212214	C	T	14.86
52858	Ra_c9876_373	1A	35814481	493510006	G	A	17.18
20652	Ex_c4051_1826	1A	35814702	493510227	T	C	16.51
52651	Ra_c7552_772	1A	35815449	493510974	A	G	17.13
35473	IAAV8429	1A	35816106	493511631	G	A	17.2
36034	IACX5821	1A	35827917	493737003	G	A	16.31
38759	Ku_c20961_1813	1A	35841060	493817988	A	G	16.96
7874	BS00032112_51	1A	35906676	494446921	C	T	16.65
19958	Ex_c16529_304	1A	35907919	494448164	C	T	16.99
54862	RAC875_c19579_377	1A	35908050	494448295	C	T	17.18
79125	wsnp_Ex_rep_c105443_89868548	1A	35911518	494450322	T	C	17.14
62019	RAC875_rep_c111001_187	1A	35912538	494451342	G	A	15.49
7816	BS00031066_51	1A	35984098	495191895	C	T	17.18
13790	CAP7_c1284_263	1A	35984460	495192257	A	G	17.16
81527	wsnp_RFL_Contig3852_4203154	1A	36043423	495446757	G	A	17.18
81170	wsnp_Ra_c4664_8410628	1A	36043742	495447076	G	A	17.2
77009	wsnp_Ex_c19294_28225846	1A	36044087	495447421	T	C	15.86
70354	Tdurum_contig32452_445	1A	36120730	495709199	C	T	16.85
769	BobWhite_c15258_769	1A	36206567	496295556	C	T	11.43
34337	IAAV1185	1A	36223329	496308625	C	T	17.2
38156	Ku_c106899_994	1A	36223702	496308998	T	G	15.87
35039	IAAV5535	1A	36226338	496311634	C	A	17.2
35897	IACX3047	1A	36256442	496478834	G	A	17.16
6769	BS00021864_51	1A	36409513	497506253	T	C	16.51
67072	Tdurum_contig11412_393	1A	36425337	497518143	T	C	16.12
40053	Ku_c8118_543	1A	36426792	497519598	T	C	16.73
11628	BS00089894_51	1A	36429869	497522675	A	G	17.18
79156	wsnp_Ex_rep_c109742_92411838	1A	36531706	498048808	T	G	17.14
69018	Tdurum_contig24174_513	1A	36551474	498139998	A	G	16.6
69924	Tdurum_contig29933_662	1A	36553432	498141956	G	T	17.18
27324	Excalibur_c52495_89	1A	36575632	498172674	T	C	17.18
43838	Kukri_c30322_414	1A	36612707	498536695	C	T	16.97
59395	RAC875_c58638_136	1A	36633895	498596862	A	C	11.29
14462	CAP7_rep_c8060_350	1A	36633983	498596950	T	C	16.81
62117	RAC875_rep_c112044_340	1A	36697584	498811359	T	C	13.61
28174	Excalibur_c63125_334	1A	36697670	498811445	C	T	13.62
64730	RFL_Contig4576_702	1A	36739034	499195474	G	A	16.12
21393	Ex_c86862_89	1A	36750249	499439089	T	C	17.18
2903	BobWhite_c37384_208	1A	36799274	499632160	T	C	17.18
31943	GENE-0524_302	1A	36799819	499632705	C	A	17.02
3022	BobWhite_c38987_641	1A	36813245	499736005	G	T	17.18
71192	Tdurum_contig42490_1315	1A	36840428	499797539	T	C	17.18
12119	BS00100120_51	1A	36851764	499807792	C	A	17.18
36064	IACX5921	1A	36875134	499979623	A	C	17.02
56696	RAC875_c32077_759	1A	36875415	499979904	G	A	11.42
36026	IACX5793	1A	36930288	500563428	C	T	16.51
36076	IACX5960	1A	36930399	500563539	G	A	16.52
6377	BS00011274_51	1A	36945494	500665539	T	G	16.12
75445	wsnp_BE445113A_Ta_2_1	1A	37023468	501031050	C	T	16.35
75446	wsnp_BE445113A_Ta_2_2	1A	37023541	501031123	G	A	17.19
14840	CAP8_c599_185	1A	37051918	501708279	T	G	17.18
60143	RAC875_c67999_295	1A	37113662	502837028	T	C	17.13
53713	RAC875_c13394_924	1A	37113733	502837099	C	T	17.18
44778	Kukri_c3827_337	1A	37113903	502837269	C	T	17.18
69991	Tdurum_contig30279_89	1A	37114107	502837473	T	G	17.17
44726	Kukri_c37726_285	1A	37132185	503310152	C	T	17.18
39795	Ku_c67089_214	1A	37135163	503313130	C	T	16.88
75722	wsnp_BG314157A_Ta_2_1	1A	37169661	503369210	A	G	17.19
46316	Kukri_c53153_92	1A	37173124	503372673	G	T	17.18
63865	RFL_Contig22_617	1A	37185490	503379823	T	C	17.17
11083	BS00079503_51	1A	37186869	503381202	C	T	17.18
46717	Kukri_c58155_786	1A	37258656	504399900	T	C	17.16
20404	Ex_c2848_957	1A	37259439	504400683	T	G	11.43
69053	Tdurum_contig25381_179	1A	37310569	504706915	C	T	17.18
74828	tplb0045g22_418	1A	37339609	505270073	A	G	17.18
11969	BS00096721_51	1A	37339737	505270201	A	G	17.18
13552	CAP12_c8176_58	1A	37341262	505271429	G	A	11.42
57297	RAC875_c37545_289	1A	37357034	505282998	C	T	13.74
10113	BS00067652_51	1A	37370904	505338262	C	T	17.18
68191	Tdurum_contig14363_232	1A	37385055	505470771	T	C	10.24
77779	wsnp_Ex_c3293_6072122	1A	37385234	505470950	C	T	17.19
81271	wsnp_Ra_c9209_15425473	1A	37385341	505471057	G	A	17.2
43631	Kukri_c29039_315	1A	37429492	505672046	T	C	16.12
9588	BS00065601_51	1A	37546717	506545044	C	T	17.18
45341	Kukri_c43410_348	1A	37547829	506546156	A	G	17.18
56065	RAC875_c27417_150	1A	37548672	506546999	A	G	16.97
25494	Excalibur_c3475_903	1A	37571617	506854760	C	T	13.63
77836	wsnp_Ex_c3475_6362087	1A	37572253	506855396	C	T	17.2
25493	Excalibur_c3475_113	1A	37572407	506855550	T	C	14.9
52879	RAC875_c100147_55	1A	37600866	507078569	C	T	16.8
80156	wsnp_Ku_c1642_3232242	1A	37601915	507079282	A	G	17.2
68199	Tdurum_contig14398_150	1A	37623858	507955551	A	G	17.16
48356	Kukri_c93936_278	1A	37668887	508191012	G	A	17.1
75965	wsnp_CAP12_c1960_972031	1A	37766521	508527866	T	C	17.2
54285	RAC875_c16391_426	1A	37777300	508555158	G	A	17.17
7753	BS00030036_51	1A	37803882	508638227	A	C	16.12
77124	wsnp_Ex_c20489_29564938	1A	37806666	508641011	G	A	17.2
81497	wsnp_RFL_Contig3469_3608001	1A	37806769	508641114	A	C	17.16
5099	BobWhite_rep_c54849_303	1A	37807992	508642337	T	C	11.43
79467	wsnp_Ex_rep_c69024_67924125	1A	37808306	508642651	G	A	11.42
74798	tplb0044i04_258	1A	37808408	508642753	T	C	16.51
6944	BS00022173_51	1A	37823679	508724101	A	C	17.18
6974	BS00022220_51	1A	37825545	508725967	C	T	17.18
74379	tplb0029n24_1413	1A	37836199	508838647	G	A	17.04
6193	BS00010247_51	1A	37836363	508838811	T	C	16.96
55593	RAC875_c24068_1017	1A	37857409	508961340	C	T	11.29
10382	BS00069145_51	1A	38036454	510353970	C	T	17.18
31938	GENE-0511_161	1A	38167041	511100305	T	C	17.15
10926	BS00077432_51	1A	38168819	511102083	A	G	17.18
11230	BS00082071_51	1A	38237727	511489108	G	A	12.66
36000	IACX5695	1A	38244141	511501026	A	C	14.08
12851	CAP11_c3464_68	1A	38245290	511502175	C	T	17.13
78237	wsnp_Ex_c4808_8584315	1A	38259955	511624573	G	A	17.14
71902	Tdurum_contig48523_1365	1A	38260089	511624707	A	C	17.13
71903	Tdurum_contig48523_1605	1A	38260329	511624947	T	C	16.78
3489	BobWhite_c46007_582	1A	38314015	512656031	C	T	17.18
69850	Tdurum_contig29616_844	1A	38314345	512656361	G	A	14.04
69848	Tdurum_contig29616_55	1A	38316587	512658603	T	C	16.81
73822	Tdurum_contig92854_426	1A	38351020	512877241	A	G	16.61
81386	wsnp_RFL_Contig1984_1169021	1A	38352909	512879130	T	C	17.16
24384	Excalibur_c25923_875	1A	38356685	512882906	T	C	11.43
41560	Kukri_c16325_402	1A	38393501	513623395	C	A	17.16
46448	Kukri_c54678_88	1A	38396013	513625907	C	T	17.18
40977	Kukri_c1313_746	1A	38432726	513661448	T	C	17.18
40975	Kukri_c1313_1158	1A	38433138	513661860	C	A	16.51
57213	RAC875_c36737_316	1A	38433329	513662051	G	T	17.17
38369	Ku_c1313_1673	1A	38433653	513662375	C	T	16.9
77244	wsnp_Ex_c22284_31478675	1A	38479654	513736378	G	A	17.2
64561	RFL_Contig3994_1248	1A	38481101	513737825	G	T	10.24
45023	Kukri_c40293_83	1A	38481784	513738508	T	C	11.43
35171	IAAV6234	1A	38506428	513893348	T	C	17.2
52379	Ra_c64515_242	1A	38507092	513894012	A	C	16.99
77085	wsnp_Ex_c1997_3757721	1A	38517592	514135823	A	G	17.2
77081	wsnp_Ex_c1997_3756118	1A	38519316	514137547	A	G	15.51
77080	wsnp_Ex_c1997_3755945	1A	38519489	514137720	G	T	17.02
79856	wsnp_JD_c6544_7697578	1A	38519829	514138060	T	C	17.2
45961	Kukri_c49170_655	1A	38545730	514553051	G	A	11.42
69005	Tdurum_contig23578_138	1A	38553987	514687052	T	C	16.97
72553	Tdurum_contig57101_505	1A	38625108	515145946	A	G	11.29
40942	Kukri_c12984_465	1A	38653837	515546052	C	T	16.74
22508	Excalibur_c14911_494	1A	38659385	515551600	A	G	14.04
22509	Excalibur_c14911_546	1A	38659437	515551652	G	A	11.43
38840	Ku_c23012_45	1A	38731979	516372454	C	T	17.14
13265	CAP12_c1979_117	1A	38740169	516378298	A	G	17.18
26566	Excalibur_c44668_382	1A	38762597	516454526	C	T	16.99
11547	BS00088136_51	1A	38779298	516563922	A	G	17.18
29348	Excalibur_c9149_1789	1A	38781208	516565832	C	A	11.43
75757	wsnp_BM137879A_Ta_2_1	1A	38936129	516787625	C	T	17.19
27332	Excalibur_c52725_585	1A	39045108	517400195	A	G	17.18
51584	Ra_c24793_726	1A	39067732	517482507	A	G	17.18
53633	RAC875_c12993_201	1A	39073233	517488008	C	T	17.18
53632	RAC875_c12993_127	1A	39073307	517488082	G	A	17.18
23141	Excalibur_c1845_718	1A	39073970	517488745	A	G	17.18
58118	RAC875_c45115_340	1A	39074485	517489260	G	T	17.18
78301	wsnp_Ex_c5101_9052671	1A	39098057	517504823	G	T	11.29
51206	Ra_c16149_758	1A	39140469	518019601	C	T	11.43
67256	Tdurum_contig11720_1094	1A	39153648	518047073	T	G	11.43
67259	Tdurum_contig11720_924	1A	39153818	518047243	A	G	17.13
69080	Tdurum_contig25433_302	1A	39164769	518058541	C	T	15.04
25920	Excalibur_c3820_1742	1A	39170938	518064710	T	C	11.42
27482	Excalibur_c5443_473	1A	39218035	518666221	G	A	16.84
78859	wsnp_Ex_c8376_14113519	1A	39283677	518976284	G	A	17.14
41027	Kukri_c13363_1859	1A	39331128	519269318	A	C	16.51
53461	RAC875_c12004_681	1A	39346468	519623142	C	T	17.16
69064	Tdurum_contig25422_130	1A	39375613	519873171	C	A	11.43
69065	Tdurum_contig25422_203	1A	39375686	519873244	C	A	17.18
55	BobWhite_c104_89	1A	39468020	520412991	G	T	17.18
439	BobWhite_c12977_65	1A	39496601	520579765	C	A	17.18
24863	Excalibur_c29605_535	1A	39496701	520579865	G	A	17.18
24862	Excalibur_c29605_100	1A	39497136	520580300	A	G	16.97
27098	Excalibur_c49946_169	1A	39611536	521277130	G	A	17.18
1981	BobWhite_c26212_208	1A	39613656	521279250	T	C	17.18
599	BobWhite_c14158_112	1A	39654117	521323060	C	A	17.15
6637	BS00016947_51	1A	39654213	521323156	C	T	17.16
75572	wsnp_BE517729A_Ta_2_1	1A	39677467	521339698	G	A	17.15
45748	Kukri_c47285_376	1A	39677684	521339915	T	C	16.46
74432	tplb0031d22_1107	1A	39705035	521644170	G	A	17.18
77718	wsnp_Ex_c3145_5812670	1A	39879008	522510504	G	A	17.01
25102	Excalibur_c3145_70	1A	39879294	522510790	C	T	17.18
68574	Tdurum_contig16736_154	1A	39901401	522535898	G	T	15.54
64488	RFL_Contig3797_682	1A	39933067	522955960	G	A	16.12
39949	Ku_c72248_573	1A	40041315	525140188	C	T	11.35
25300	Excalibur_c33112_226	1A	40044719	525138889	G	A	11.37
17769	D_GA8KES401D500T_252	1A	40086415	526752234	C	A	17.05
6354	BS00011146_51	1A	40141931	527177787	C	T	16.51
67348	Tdurum_contig11896_550	1A	40179655	527951876	C	T	14.84
80574	wsnp_Ku_c5210_9289260	1A	40179846	527952067	C	T	17.2
80575	wsnp_Ku_c5210_9290700	1A	40183161	527955382	G	A	17.2
31849	GENE-0392_97	1A	40305526	529247883	A	G	16.51
55205	RAC875_c21565_1111	1A	40321390	529667765	A	G	15.84
64795	RFL_Contig4781_1792	1A	40337905	530173234	C	T	17.16
7965	BS00034278_51	1A	40338103	530173432	T	G	11.42
78121	wsnp_Ex_c43228_49605281	1A	40338429	530173758	A	G	17.2
13864	CAP7_c1891_230	1A	40344448	530177169	G	T	17.18
79406	wsnp_Ex_rep_c68085_66839109	1A	40369718	530214995	T	C	16.26
6118	BS00009808_51	1A	40382930	530232680	C	T	17.16
53363	RAC875_c11594_504	1A	40383223	530232973	T	C	17.18
55270	RAC875_c21954_276	1A	40383475	530233225	T	C	17.16
80890	wsnp_Ra_c11594_18777085	1A	40386680	530236430	C	T	17.18
31061	Excalibur_rep_c69456_172	1A	40434430	530594328	T	G	16.85
67940	Tdurum_contig13332_1224	1A	40436477	530596375	G	A	16.5
19552	Ex_c10155_761	1A	40438719	530598617	A	G	11.42
54111	RAC875_c15564_729	1A	40545743	531052806	G	A	16.12
10982	BS00078029_51	1A	40565826	531225505	T	C	11.43
67824	Tdurum_contig13020_136	1A	40581238	531237784	G	T	17.18
31945	GENE-0527_92	1A	40656994	531605234	G	A	16.51
75012	tplb0053a09_853	1A	40657388	531605628	A	G	11.28
75700	wsnp_BG263358A_Ta_2_3	1A	40680119	531643216	G	A	17.17
38341	Ku_c12688_352	1A	40681296	531644393	A	G	17.18
71862	Tdurum_contig48037_499	1A	40694584	531682851	T	C	16.74
34159	GENE-4771_287	1A	40714396	531721182	T	C	17.16
13749	CAP7_c11581_78	1A	40791836	532090234	A	G	17.18
63334	RAC875_rep_c95460_302	1A	40823575	532246897	T	G	15.01
71487	Tdurum_contig44112_1850	1A	40824853	532248175	T	C	17.13
25930	Excalibur_c38368_286	1A	40827907	532251229	C	T	17.16
35808	IACX1873	1A	40828459	532251781	A	G	17.19
79876	wsnp_JD_c7581_8666052	1A	40829322	532252644	C	T	17.15
40338	Kukri_c10405_1277	1A	41026353	532741966	A	G	16.51
47990	Kukri_c84024_375	1A	41029921	532745534	T	C	17.16
56771	RAC875_c32848_578	1A	41127283	532920739	T	C	16.71
80409	wsnp_Ku_c33917_43336069	1A	41128067	532921523	T	C	17.2
69843	Tdurum_contig29604_63	1A	41137120	532928498	C	T	11.43
1972	BobWhite_c26122_129	1A	41166529	533141060	T	C	17.18
444	BobWhite_c13039_184	1A	41166687	533141218	G	A	11.43
26019	Excalibur_c39257_634	1A	41176302	533147962	G	A	17.18
14141	CAP7_c4879_249	1A	41211864	533254365	A	C	17.18
7676	BS00028146_51	1A	41270663	533445272	G	A	17.18
78645	wsnp_Ex_c6563_11378915	1A	41273015	533447403	T	G	17.2
6497	BS00011934_51	1A	41273128	533447516	G	A	17.17
71829	Tdurum_contig47620_592	1A	41273559	533447947	A	C	16.28
72587	Tdurum_contig57566_1755	1A	41355622	533732324	G	A	17.16
72586	Tdurum_contig57566_1653	1A	41355724	533732426	G	A	16.97
10285	BS00068320_51	1A	41390796	534050308	C	A	17.16
9455	BS00065114_51	1A	41390891	534050403	G	T	16.51
6517	BS00012042_51	1A	41404706	534242444	G	A	16.12
8191	BS00039795_51	1A	41419054	534259271	G	A	17.18
21700	Excalibur_c1066_303	1A	41422945	534262801	C	T	11.43
48806	Kukri_rep_c102836_67	1A	41553008	535064023	T	C	15.04
75737	wsnp_BG606986A_Ta_2_1	1A	41567631	535315011	G	T	17.19
55855	RAC875_c25814_361	1A	41581831	535324125	C	T	17.18
2927	BobWhite_c37802_547	1A	41597780	535431509	C	T	11.41
7058	BS00022396_51	1A	41600869	535434598	A	G	11.43
12315	BS00107306_51	1A	41641578	535770307	C	T	11.43
12579	BS00110627_51	1A	41739115	536439342	A	C	16.9
67897	Tdurum_contig13213_154	1A	41749604	536613647	A	G	17.18
31771	GENE-0262_431	1A	41750240	536614283	T	C	17.18
7289	BS00022848_51	1A	41782916	536665375	A	G	17.18
8641	BS00054122_51	1A	41834088	536939118	G	A	17.18
59223	RAC875_c56690_320	1A	41844754	536958665	G	A	17.18
26829	Excalibur_c47013_1503	1A	41849596	536963507	T	G	11.43
10668	BS00073413_51	1A	41924944	537082527	T	G	17.18
6676	BS00020241_51	1A	41961212	537352811	G	A	16.95
74109	tplb0021j20_140	1A	41965120	537356719	T	C	11.43
81018	wsnp_Ra_c22110_31550370	1A	41987397	537538270	C	T	17.2
14754	CAP8_c4643_61	1A	41993214	537543108	A	G	17.16
10813	BS00075532_51	1A	42024637	537828407	G	A	17.18
55461	RAC875_c23168_480	1A	42041843	537965047	T	C	13.74
31651	GENE-0069_468	1A	42055764	537974262	C	T	17.18
54595	RAC875_c18063_555	1A	42155126	539421532	T	A	16.99
29580	Excalibur_c97157_65	1A	42184843	539702744	A	G	17.13
1728	BobWhite_c23632_322	1A	42228929	539762811	G	A	11.42
68917	Tdurum_contig21114_255	1A	42273195	539900017	A	C	17.18
42989	Kukri_c24570_282	1A	42285469	539964528	A	C	17.18
4075	BobWhite_c6046_304	1A	42292256	539971315	A	G	11.43
36225	IACX7705	1A	42317101	540050578	C	G	17.16
75432	wsnp_BE444305A_Td_2_1	1A	42317231	540050708	A	G	17
47502	Kukri_c7119_392	1A	42317694	540051171	G	A	12.76
77790	wsnp_Ex_c33452_41938159	1A	42318479	540051956	C	T	12.78
23854	Excalibur_c22768_811	1A	42323210	540056687	C	T	17.15
23855	Excalibur_c22768_963	1A	42323362	540056839	C	T	10.24
78075	wsnp_Ex_c41953_48658353	1A	42367054	540146970	A	G	17.01
4307	BobWhite_c721_74	1A	42370584	540150500	C	T	17.18
36700	Jagger_c6651_101	1A	42445259	540338645	G	A	11.43
40130	Ku_c8992_405	1A	42459336	540403832	C	T	16.51
50094	Kukri_rep_c71143_1671	1A	42634277	541468650	A	G	16.51
72493	Tdurum_contig56158_60	1A	42652302	541631356	C	T	17.18
53529	RAC875_c12348_720	1A	42654502	541632726	C	T	17.18
34352	IAAV130	1A	42696452	541893760	G	A	17.02
64983	RFL_Contig5334_1969	1A	42717622	541991897	C	T	17.18
77594	wsnp_Ex_c28900_37982485	1A	42727801	542000033	C	T	17.2
31625	GENE-0033_233	1A	42730904	542003136	A	G	17.18
75423	wsnp_BE443588A_Ta_2_1	1A	42743399	542136642	A	C	17.16
75424	wsnp_BE443588A_Ta_2_2	1A	42743492	542136735	T	G	17.1
26733	Excalibur_c4612_1939	1A	42801510	542437014	A	G	16.51
78203	wsnp_Ex_c4612_8254533	1A	42802506	542438010	C	T	14.82
10300	BS00068391_51	1A	42917511	543634627	C	A	17.18
50693	Kukri_s117372_152	1A	42982499	543959973	G	A	17.12
11932	BS00095510_51	1A	42983967	543961441	T	C	17.18
75825	wsnp_CAP11_c1815_982483	1A	43022174	544054450	A	G	17.2
20162	Ex_c2226_244	1A	43022649	544054925	A	G	17.14
11109	BS00080076_51	1A	43022975	544055251	T	G	17.18
10986	BS00078085_51	1A	43023399	544055675	T	C	17.18
68854	Tdurum_contig20183_507	1A	43067211	544201274	A	G	17.16
12600	BS00110877_51	1A	43105374	544367564	G	A	17.18
75434	wsnp_BE444359A_Ta_2_1	1A	43111680	544371827	G	T	16.81
75206	tplb0059d21_1032	1A	43114108	544374255	G	A	17.17
60125	RAC875_c67771_805	1A	43116545	544376692	C	T	11.43
7472	BS00023203_51	1A	43119520	544378391	T	C	17.18
51010	Ra_c1241_530	1A	43210620	544586876	C	T	16.73
35745	IACX14	1A	43233867	544605146	A	C	17.19
72959	Tdurum_contig63715_235	1A	43306704	545334566	C	T	16.54
66484	Tdurum_contig10365_341	1A	43347565	545528860	G	A	17.16
66486	Tdurum_contig10365_954	1A	43348672	545529967	T	C	17.15
1856	BobWhite_c24825_349	1A	43410701	545888499	C	T	17.14
72212	Tdurum_contig51833_439	1A	43412613	545890411	A	G	17.14
8040	BS00036104_51	1A	43413237	545891035	G	A	16.51
59500	RAC875_c60162_129	1A	43413529	545891327	A	G	17.18
59501	RAC875_c60162_206	1A	43413606	545891404	G	A	17.17
34750	IAAV3650	1A	43441035	546036276	G	A	16.92
27519	Excalibur_c54842_340	1A	43475991	546212974	A	C	11.43
52642	Ra_c74910_425	1A	43523368	546327785	T	C	17.18
72558	Tdurum_contig5711_320	1A	43557288	546519983	A	G	17.18
72556	Tdurum_contig5711_174	1A	43557434	546520129	T	C	17.18
1396	BobWhite_c20514_70	1A	43574145	546999393	C	T	16.46
75302	tplb0061l22_1900	1A	43574210	546999458	G	A	17.16
80443	wsnp_Ku_c3804_6986527	1A	43607344	547255492	C	T	11.44
39326	Ku_c3804_1507	1A	43608394	547256542	A	G	15.87
34672	IAAV3156	1A	43633242	547299438	G	A	16.53
75510	wsnp_BE494527A_Ta_2_1	1A	43633315	547299511	T	C	17.19
79601	wsnp_Ex_rep_c81556_76277906	1A	43653565	547316935	C	T	16.35
70514	Tdurum_contig34826_234	1A	43687741	547384366	C	A	17.18
9961	BS00067119_51	1A	43781657	547906982	A	G	16.51
31454	Excalibur_rep_c96924_118	1A	43788714	547959272	T	C	15.66
39248	Ku_c3523_1959	1A	43793447	547964005	A	G	16.6
68433	Tdurum_contig15639_225	1A	43793980	547964538	A	G	17.18
75349	wsnp_BE403322A_Ta_1_1	1A	43795950	547966508	C	A	16.35
62756	RAC875_rep_c71144_1060	1A	43797218	547967776	A	G	16.51
3260	BobWhite_c42716_71	1A	43802958	547974863	A	G	16.99
71827	Tdurum_contig47605_1362	1A	43866602	548473173	G	T	17.09
75853	wsnp_CAP11_c29_68486	1A	43895323	548564057	G	T	17.2
7991	BS00034899_51	1A	43975747	548941327	A	G	17.18
81365	wsnp_RFL_Contig1493_681815	1A	43977287	548942867	C	T	16.64
63661	RFL_Contig1493_657	1A	43978963	548944543	A	G	17.14
64555	RFL_Contig399_859	1A	44088280	549420394	T	C	11.42
64554	RFL_Contig399_1148	1A	44088761	549420875	A	G	11.43
73517	Tdurum_contig81642_298	1A	44208046	549638226	G	A	17.18
52703	Ra_c8027_1021	1A	44249648	549704338	A	G	11.43
76582	wsnp_Ex_c13955_21833712	1A	44249811	549704501	C	T	17.2
77296	wsnp_Ex_c23143_32376622	1A	44279428	549845289	C	A	16.35
77297	wsnp_Ex_c23143_32377033	1A	44280816	549846677	G	A	16.76
4804	BobWhite_rep_c49755_131	1A	44403065	550342866	T	C	17.18
36607	Jagger_c468_53	1A	44404220	550344021	G	A	17.17
7754	BS00030043_51	1A	44435203	550441969	C	A	17.18
32208	GENE-1047_160	1A	44435812	550442578	A	G	17.15
78632	wsnp_Ex_c6488_11266589	1A	44463436	550613149	A	G	17.2
9746	BS00066212_51	1A	44654649	551050669	A	C	17.13
69864	Tdurum_contig29680_169	1A	44655253	551051039	T	C	17.18
42176	Kukri_c19653_1370	1A	44655673	551051459	T	C	16.51
31922	GENE-0490_109	1A	44658275	551054061	A	G	11.35
52033	Ra_c41164_730	1A	44735836	551320174	T	G	17.13
74767	tplb0043f17_1477	1A	44735960	551320298	G	A	16.9
79704	wsnp_JD_c20553_18260731	1A	44737032	551321370	A	G	17.14
52277	Ra_c5683_2584	1A	44767167	551460874	A	G	17.18
52276	Ra_c5683_1762	1A	44767989	551461696	A	G	17.18
9092	BS00063612_51	1A	44769020	551462727	C	T	15.93
30452	Excalibur_rep_c110054_341	1A	44769162	551462869	G	A	11.43
37296	JD_c285_1438	1A	44786914	551484519	T	C	14.82
66919	Tdurum_contig11077_122	1A	44980167	551982095	T	C	17.16
5855	BS00003633_51	1A	44980324	551982252	T	G	17.17
66920	Tdurum_contig11077_342	1A	44980387	551982315	A	G	17.18
37384	JD_c3705_457	1A	45019959	552167785	A	G	17.18
31789	GENE-0293_285	1A	45052802	552211958	G	A	16.03
805	BobWhite_c15548_338	1A	45054088	552213244	T	C	15.04
42217	Kukri_c1984_1555	1A	45153754	553541697	G	T	17.18
62134	RAC875_rep_c112241_279	1A	45166949	553706867	A	G	17.15
23869	Excalibur_c22845_180	1A	45167030	553706948	G	A	11.43
66931	Tdurum_contig11106_340	1A	45299114	554208204	G	T	17.18
66930	Tdurum_contig11106_264	1A	45299190	554208280	G	A	17.18
13622	CAP12_rep_c5194_61	1A	45384900	554472583	A	G	9.57
5226	BobWhite_rep_c59071_233	1A	45385231	554472914	G	A	15.84
62674	RAC875_rep_c70332_961	1A	45419395	554529794	G	T	11.42
30984	Excalibur_rep_c68706_1084	1A	45421008	554531407	G	A	16.97
3278	BobWhite_c4307_352	1A	45544068	555637386	G	T	17.18
9160	BS00063954_51	1A	45610425	555826597	A	G	17.16
60380	RAC875_c7563_273	1A	45660451	556299608	G	A	17.18
36598	Jagger_c4380_159	1A	45660604	556299761	G	T	14.18
66188	Tdurum_contig10036_1338	1A	45661848	556301005	T	C	16.45
61282	RAC875_c99258_185	1A	45689498	556793308	C	T	14.9
49074	Kukri_rep_c105167_105	1A	45690003	556793813	G	A	11.43
29570	Excalibur_c96904_336	1A	45716599	556829582	A	C	17.02
56174	RAC875_c28201_327	1A	45724497	556837480	A	G	16.17
79416	wsnp_Ex_rep_c68171_66944702	1A	45730499	556938784	A	G	17.2
45453	Kukri_c4453_1248	1A	45733173	556941458	A	G	11.42
75663	wsnp_BF474340A_Ta_2_1	1A	45733841	556942126	T	C	17.15
70380	Tdurum_contig32775_78	1A	45751428	556961419	G	A	11.42
7908	BS00032825_51	1A	45763167	557099041	A	C	16.9
24285	Excalibur_c25240_378	1A	45778886	557113720	G	A	17.18
52435	Ra_c68322_329	1A	45907260	557490707	T	C	17.15
44742	Kukri_c3786_340	1A	46081728	558186140	G	A	16.71
77827	wsnp_Ex_c34594_42877119	1A	46126409	558507399	T	C	17.2
77828	wsnp_Ex_c34594_42877243	1A	46126533	558507523	G	A	17.2
61773	RAC875_rep_c108284_98	1A	46133327	558514317	T	C	16.8
76404	wsnp_Ex_c12399_19776420	1A	46134691	558515681	G	T	17.2
10613	BS00072408_51	1A	46145274	558536628	T	C	17.18
81145	wsnp_Ra_c4184_7637695	1A	46147512	558538866	C	T	17.2
9116	BS00063721_51	1A	46147791	558539145	A	G	16.49
9856	BS00066659_51	1A	46149581	558540826	G	A	17.18
76003	wsnp_CAP12_rep_c8598_3608465	1A	46174956	558591438	C	T	16.72
76063	wsnp_CAP7_rep_c5385_2417464	1A	46175183	558591665	G	A	17.2
73626	Tdurum_contig83247_74	1A	46175391	558591873	A	C	17.18
14036	CAP7_c362_643	1A	46213942	558976560	T	C	11.41
73444	Tdurum_contig78830_348	1A	46215378	558977996	A	G	17.18
73445	Tdurum_contig78830_745	1A	46215775	558978393	G	A	16.51
70079	Tdurum_contig30664_181	1A	46355028	560178250	T	G	17.18
77326	wsnp_Ex_c23653_32889702	1A	46365538	560192594	G	A	11.38
22585	Excalibur_c15231_488	1A	46365808	560192864	A	C	14.94
2144	BobWhite_c2783_807	1A	46436317	560403746	T	C	16.97
68747	Tdurum_contig18670_385	1A	46437186	560404615	T	C	17.18
47821	Kukri_c79795_202	1A	46439057	560406486	G	A	12.66
8695	BS00056547_51	1A	46456777	560463557	T	C	17.18
61246	RAC875_c98547_94	1A	46572865	561335944	T	C	14.34
24896	Excalibur_c29829_671	1A	46576331	561339410	G	A	16.51
35856	IACX2413	1A	46793928	563183717	A	C	15.85
1019	BobWhite_c17219_217	1A	46794137	563183926	C	A	15.43
25680	Excalibur_c36163_365	1A	46879736	563683202	C	A	16.64
67997	Tdurum_contig13516_251	1A	46881498	563684557	T	C	11.43
48368	Kukri_c9426_221	1A	46896943	563718282	G	A	17.13
43092	Kukri_c25203_258	1A	46897006	563718345	T	C	17.18
44579	Kukri_c36580_1291	1A	46898182	563719521	T	C	17.16
44786	Kukri_c38319_274	1A	47006502	564086989	A	G	11.43
37995	JG_c6505_163	1A	47030331	564102278	A	G	14.8
80784	wsnp_Ku_rep_c109724_94227136	1A	47088591	564302528	T	C	12.77
34559	IAAV2448	1A	47092036	564305973	G	A	11.34
22041	Excalibur_c12123_296	1A	47095868	564309805	C	T	17.18
36704	Jagger_c6772_80	1A	47116987	564392648	G	A	16.97
35818	IACX195	1A	47118158	564393819	T	C	17.19
45491	Kukri_c44895_139	1A	47207669	564749792	T	C	11.42
44402	Kukri_c35030_266	1A	47223132	564761273	G	T	11.43
40212	Kukri_c100187_102	1A	47293111	565519285	A	G	15.82
72160	Tdurum_contig51167_390	1A	47326468	566010083	C	T	17.18
72161	Tdurum_contig51167_534	1A	47326612	566010227	G	A	17.18
72162	Tdurum_contig51167_810	1A	47327180	566010795	T	C	17.18
72163	Tdurum_contig51167_915	1A	47327386	566011001	C	T	17.18
72159	Tdurum_contig51167_1029	1A	47327500	566011115	G	A	16.33
41552	Kukri_c16271_894	1A	47380132	566477696	T	G	11.43
67868	Tdurum_contig13136_1017	1A	47380572	566478136	A	G	17.16
41550	Kukri_c16271_397	1A	47380629	566478193	G	A	17.17
67876	Tdurum_contig13136_762	1A	47380827	566478391	C	A	16.28
1256	BobWhite_c19182_280	1A	47383132	566480170	T	C	17.16
68712	Tdurum_contig18174_283	1A	47388970	566484733	C	T	17.17
14422	CAP7_rep_c5738_227	1A	47425297	566565057	G	A	13.63
76	BobWhite_c10542_736	1A	47439511	566602402	A	G	14.34
69407	Tdurum_contig28008_292	1A	47439599	566602490	T	C	15.84
69408	Tdurum_contig28008_54	1A	47439837	566602728	G	A	10.24
70010	Tdurum_contig30375_280	1A	47440102	566602993	A	C	17.18
9175	BS00064032_51	1A	47444567	566607458	A	G	17.02
61310	RAC875_rep_c100394_536	1A	47456272	566640169	C	T	17.18
53317	RAC875_c11363_527	1A	47488088	566687214	T	G	17.15
53318	RAC875_c11363_624	1A	47488185	566687311	G	T	11.43
53320	RAC875_c11363_764	1A	47488325	566687451	C	A	17.16
36539	Jagger_c3424_54	1A	47490873	566688768	A	G	16.85
21757	Excalibur_c10903_421	1A	47491374	566689269	C	A	16.51
58291	RAC875_c46886_292	1A	47510610	567326965	T	C	16.85
26549	Excalibur_c44449_196	1A	47537993	567973397	A	G	11.43
24001	Excalibur_c23598_1632	1A	47540916	567976320	G	A	17.18
24000	Excalibur_c23598_1502	1A	47541046	567976450	T	C	17.16
48721	Kukri_rep_c102102_273	1A	47542486	567977890	A	G	17.16
77320	wsnp_Ex_c23598_32826926	1A	47543907	567979311	T	C	16.91
31695	GENE-0129_509	1A	47570120	568012365	A	C	16.98
74106	tplb0021i12_146	1A	47582123	568025372	C	T	16.51
74107	tplb0021i12_383	1A	47582360	568025609	A	G	16.99
59427	RAC875_c59190_384	1A	47598386	568111487	C	T	17.15
13639	CAP12_rep_c6128_120	1A	47675505	568400517	C	T	16.51
31739	GENE-0208_1096	1A	47689375	568415991	G	T	16.99
72719	Tdurum_contig60210_371	1A	47690495	568417111	A	G	17.18
46191	Kukri_c51781_306	1A	47716351	568547454	G	A	17.16
46190	Kukri_c51781_199	1A	47716458	568547561	T	G	16.51
14143	CAP7_c490_123	1A	47789725	569133605	C	T	16.12
74390	tplb0030a05_2386	1A	47845249	569450170	T	C	13.74
46075	Kukri_c50467_1017	1A	47929720	570142413	T	C	16.75
49386	Kukri_rep_c109145_695	1A	47933143	570145836	C	T	15.49
4572	BobWhite_c9091_160	1A	48003976	570272919	C	A	16.12
22882	Excalibur_c16947_114	1A	48044231	570449923	T	C	10.24
58236	RAC875_c46324_235	1A	48078255	570860855	C	T	16.99
42796	Kukri_c2338_1310	1A	48078309	570860909	A	G	17.18
78064	wsnp_Ex_c41553_48351921	1A	48078951	570861551	A	G	17.2
26250	Excalibur_c41553_213	1A	48081491	570864091	G	A	16.94
35045	IAAV5567	1A	48115957	571269932	G	T	17.2
73557	Tdurum_contig8224_378	1A	48141277	571291310	G	A	17.16
69144	Tdurum_contig25612_195	1A	48229516	571788203	C	A	11.34
69142	Tdurum_contig25612_117	1A	48229594	571788281	G	A	14.85
10473	BS00070560_51	1A	48230539	571789226	C	T	16.99
13385	CAP12_c3758_112	1A	48230954	571789641	G	T	16.12
3350	BobWhite_c44164_151	1A	48295446	572020146	C	T	17.17
3351	BobWhite_c44164_402	1A	48295696	572020396	G	A	17.18
52674	Ra_c77803_663	1A	48310523	572208754	A	G	11.42
251	BobWhite_c11692_148	1A	48448045	573060743	A	C	11.43
74308	tplb0027a06_1012	1A	48448176	573060874	T	G	16.75
3998	BobWhite_c58219_205	1A	48458793	573068307	A	G	16.51
60715	RAC875_c82792_71	1A	48459300	573068814	G	A	17.16
48073	Kukri_c861_371	1A	48459546	573069060	C	A	16.64
14279	CAP7_c821_239	1A	48522285	573233513	T	C	17.18
21464	Ex_c9589_606	1A	48555991	573321957	A	G	11.42
57157	RAC875_c36089_179	1A	48571515	573333368	G	A	16.33
81121	wsnp_Ra_c36089_44508724	1A	48571713	573333566	G	A	17.2
44605	Kukri_c36756_316	1A	48686179	573952515	A	C	17.18
41647	Kukri_c16760_259	1A	48686884	573953220	A	G	17.18
24190	Excalibur_c24614_1203	1A	48687253	573953589	T	C	16.98
54339	RAC875_c16675_580	1A	48687558	573953894	C	T	17.16
41645	Kukri_c16760_1086	1A	48687825	573954161	G	T	13.51
64455	RFL_Contig3683_668	1A	48716396	574339988	C	T	16.51
64454	RFL_Contig3683_284	1A	48716780	574340372	A	G	11.43
76203	wsnp_Ex_c10631_17340809	1A	48732543	574356744	A	G	15.51
36475	Jagger_c2152_123	1A	48814679	574640797	T	C	17.18
29684	Excalibur_c99995_232	1A	48875922	574827488	C	T	10.24
31676	GENE-0115_375	1A	48879545	574831111	A	C	17.18
4213	BobWhite_c6664_386	1A	48891482	574934659	T	C	11.43
34929	IAAV4820	1A	48947611	575215821	T	C	17.19
41045	Kukri_c13519_1264	1A	48949847	575223136	T	C	17.18
66338	Tdurum_contig102023_233	1A	49128320	575867461	G	A	17.18
3045	BobWhite_c39280_293	1A	49136120	575873220	C	T	17.16
31256	Excalibur_rep_c76185_149	1A	49220654	576348250	C	T	17.16
52690	Ra_c79304_506	1A	49221098	576348694	C	T	16.81
3070	BobWhite_c39668_143	1A	49303008	576637173	G	A	17.18
16648	D_contig35560_267	1A	49314919	576667476	C	A	11.42
15588	D_contig10858_223	1A	49357168	576894529	A	G	11.44
76953	wsnp_Ex_c18499_27344859	1A	49359491	576896852	C	T	17.19
40113	Ku_c8789_1608	1A	49359594	576896955	T	C	17.08
7399	BS00023053_51	1A	49382831	577275762	G	A	17.18
31755	GENE-0223_239	1A	49395334	577309696	T	C	17.03
7275	BS00022824_51	1A	49426047	577474214	A	G	17.17
78937	wsnp_Ex_c9343_15514687	1A	49559191	577840967	A	C	17.2
42330	Kukri_c20480_121	1A	49559443	577841219	C	T	17.13
10050	BS00067436_51	1A	49651471	578204373	A	G	17.18
77446	wsnp_Ex_c25730_34991010	1A	49680575	578519010	T	C	17.2
79405	wsnp_Ex_rep_c68058_66805898	1A	49683150	578521585	G	A	17.19
78995	wsnp_Ex_c9918_16332583	1A	49683473	578521908	T	G	17.18
46123	Kukri_c51035_191	1A	49753896	578918883	A	G	12
20487	Ex_c3201_1046	1A	49805758	579299146	G	A	16.64
59503	RAC875_c6018_1378	1A	49849458	579682534	G	A	17.16
24076	Excalibur_c23988_265	1A	49850184	579683260	G	A	17.09
21421	Ex_c9042_1461	1A	49850414	579683490	T	G	17.13
57439	RAC875_c38677_139	1A	49850531	579683607	T	C	17.16
72802	Tdurum_contig61572_344	1A	49851369	579684445	C	T	17.13
78249	wsnp_Ex_c48407_53323801	1A	49875185	579864365	G	A	17.2
78248	wsnp_Ex_c48407_53323483	1A	49875600	579864780	G	A	17.2
31941	GENE-0514_210	1A	49876221	579865401	A	G	11.31
43929	Kukri_c310_1953	1A	49911391	580424851	T	C	17.18
73184	Tdurum_contig70803_475	1A	49935929	580445849	T	C	11.4
58886	RAC875_c52947_84	1A	49965373	580495866	C	T	17.16
58885	RAC875_c52947_338	1A	49966017	580496510	A	G	17.16
1680	BobWhite_c23220_233	1A	49968124	580498617	C	T	11.43
36325	IACX882	1A	50077214	581438511	G	A	17.19
10188	BS00067939_51	1A	50102241	581542692	A	G	16.17
12695	CAP11_c1500_171	1A	50102859	581543310	T	C	17.17
80603	wsnp_Ku_c5687_10068945	1A	50130685	581583482	C	T	16.9
76357	wsnp_Ex_c11939_19147790	1A	50133083	581585880	G	A	16.83
76737	wsnp_Ex_c1557_2973321	1A	50169844	581830664	A	G	14.87
40382	Kukri_c10627_963	1A	50182623	581868125	T	C	17.17
73767	Tdurum_contig9162_259	1A	50256766	582226710	G	A	17.11
8817	BS00060686_51	1A	50256908	582226852	A	C	16.92
79275	wsnp_Ex_rep_c66872_65273904	1A	50314899	582417210	A	G	17.07
1097	BobWhite_c1783_550	1A	50315324	582417635	C	T	11.43
79398	wsnp_Ex_rep_c68020_66765273	1A	50315691	582418002	G	A	11.43
79274	wsnp_Ex_rep_c66872_65273203	1A	50316148	582418459	G	A	13.74
80805	wsnp_Ku_rep_c69362_68705297	1A	50317273	582419584	A	G	11.44
79967	wsnp_JD_rep_c65095_41464278	1A	50322135	582424446	C	T	15.8
42215	Kukri_c19837_432	1A	50415769	582708526	C	A	17.18
9474	BS00065170_51	1A	50431238	582749075	T	C	17.16
62774	RAC875_rep_c71278_345	1A	50506156	582865100	T	G	11.43
53956	RAC875_c14613_68	1A	50506281	582865225	G	A	11.42
6488	BS00011892_51	1A	50507049	582865993	G	A	16.12
62426	RAC875_rep_c117660_128	1A	50508057	582867001	A	G	17.1
34851	IAAV4238	1A	50508182	582867126	C	T	14.86
77911	wsnp_Ex_c36911_44767554	1A	50508944	582867888	G	A	15.86
22434	Excalibur_c1444_784	1A	50553329	583293873	T	C	17.14
46966	Kukri_c61874_273	1A	50610965	583363900	T	C	17.02
41758	Kukri_c17412_1249	1A	50671593	583660309	C	T	16.51
59699	RAC875_c62550_470	1A	50688020	583894984	C	T	17.18
44568	Kukri_c36428_156	1A	50701941	583925902	G	T	17.18
41436	Kukri_c15691_151	1A	50830477	584355509	C	T	16.51
57894	RAC875_c43002_382	1A	50856457	584469326	G	A	17.18
8702	BS00056823_51	1A	50865882	584478751	G	T	16.81
13624	CAP12_rep_c5332_341	1A	50881174	584509670	T	C	17.16
1341	BobWhite_c20073_382	1A	50910259	584674117	G	T	14.34
1342	BobWhite_c20073_443	1A	50910320	584674178	G	A	14.18
64330	RFL_Contig3395_1311	1A	50913995	584676523	T	C	11.43
9141	BS00063847_51	1A	51141003	585821315	C	T	17.18
8918	BS00062759_51	1A	51141731	585822043	A	G	17.17
39186	Ku_c32704_43	1A	51194236	586314041	A	G	17.16
22008	Excalibur_c11963_152	1A	51257516	586509593	T	C	17.16
46248	Kukri_c52408_193	1A	51257671	586509748	C	T	17.1
50041	Kukri_rep_c70582_171	1A	51257835	586509912	A	G	17.09
10518	BS00070991_51	1A	51335121	586913972	A	G	17.18
10791	BS00075271_51	1A	51335499	586914350	A	G	17.18
10491	BS00070695_51	1A	51335552	586914403	T	C	17.18
7128	BS00022514_51	1A	51373643	586951988	A	G	17.16
45449	Kukri_c44500_315	1A	51373780	586952125	A	G	17.16
34513	IAAV2162	1A	51374697	586953042	A	T	16.91
75022	tplb0053c24_1496	1A	51375468	586953813	G	A	13.2
11594	BS00089097_51	1A	51388236	586993969	A	C	17.13
39	BobWhite_c1027_360	1A	51390238	586995971	T	C	11.43
10516	BS00070951_51	1A	51391480	586997213	C	T	17.18
8006	BS00035273_51	1A	51404444	587360579	A	G	17.18
68052	Tdurum_contig13681_232	1A	51535057	588297229	G	A	17.18
68053	Tdurum_contig13681_286	1A	51535111	588297283	G	A	17.18
68054	Tdurum_contig13681_628	1A	51535565	588297737	A	G	17.18
81530	wsnp_RFL_Contig3881_4265086	1A	51536689	588298861	C	T	14.08
60791	RAC875_c8503_644	1A	51539102	588301274	G	A	11.43
6421	BS00011508_51	1A	51539241	588301413	A	G	11.43
58755	RAC875_c5153_192	1A	51614016	588903334	T	G	16.3
2612	BobWhite_c33208_98	1A	51614212	588903530	A	C	16.51
61460	RAC875_rep_c105487_241	1A	51636400	589023798	T	C	15.95
3413	BobWhite_c44947_277	1A	51636555	589023953	G	A	17.18
52736	Ra_c8386_867	1A	51636664	589024062	G	A	16.79
80677	wsnp_Ku_c754_1557338	1A	51640929	589028327	C	T	17.13
50893	Ra_c1113_4153	1A	51644456	589031854	G	A	16.99
55509	RAC875_c2345_1873	1A	51644611	589032009	A	G	11.43
53259	RAC875_c1113_5163	1A	51645466	589032864	G	A	17.18
69918	Tdurum_contig29915_167	1A	51658986	589040877	T	G	16.65
36386	IACX9428	1A	51659998	589041889	T	C	17.05
37412	JD_c394_819	1A	51660133	589042024	A	G	17.18
34683	IAAV3217	1A	51660243	589042134	G	A	17.2
62521	RAC875_rep_c120646_120	1A	51672267	589054783	A	G	16.83
36094	IACX6022	1A	51673279	589055795	T	C	17.09
32763	GENE-1996_277	1A	51714880	589442493	G	A	14.18
76158	wsnp_Ex_c102566_87702963	1A	51716431	589444044	G	A	17.03
8643	BS00054271_51	1A	51718810	589445376	T	C	17.18
7532	BS00024286_51	1A	51720881	589447447	C	T	16.99
45404	Kukri_c44056_339	1A	51743552	589461986	A	G	11.43
69584	Tdurum_contig28665_255	1A	51804197	589792619	G	A	16.99
76422	wsnp_Ex_c1255_2411550	1A	51827343	590001461	A	C	17.2
80396	wsnp_Ku_c330_683203	1A	51827859	590001977	A	G	17.19
8606	BS00051843_51	1A	51828334	590002452	G	A	17.18
22117	Excalibur_c1255_293	1A	51828623	590002741	A	G	17.18
10132	BS00067741_51	1A	51829133	590003251	C	T	16.99
6483	BS00011855_51	1A	51843027	590250464	A	C	16.51
7260	BS00022797_51	1A	51853666	590342407	A	C	17.18
45352	Kukri_c43479_207	1A	51854409	590343150	A	G	17.18
50170	Kukri_rep_c72138_101	1A	51854577	590343318	A	C	17.17
24446	Excalibur_c26495_567	1A	51855269	590344010	T	G	17.17
24447	Excalibur_c26495_84	1A	51856139	590344880	C	T	17.18
30610	Excalibur_rep_c113055_129	1A	51865879	590537458	G	A	17.13
62379	RAC875_rep_c116726_370	1A	51866667	590538246	C	T	11.4
28413	Excalibur_c65931_377	1A	51883039	590549935	A	C	17.15
[truncated: 41,016 more rows]
