# Supplementary material for: Identification of New Leaf Rust Resistance Loci in Wheat and Wild Relatives by Array-Based SNP Genotyping and Association Genetics
Source: Front Plant Sci. 2020 Nov 16;11:583738. doi: 10.3389/fpls.2020.583738 (PMC7701059; doi:10.3389/fpls.2020.583738)
Supplement: Supplementary Table 9 — List of eight accessions which did not cluster with other individuals of their respective species. [file Table_9.XLSX]

## Sheet: Table S9
Table S9 Accessions that did not cluster with other individuals of the same species, possibly as a result of mis-labeling.
Entry	Accession
88	CWI16956
105	CN32492
116	CWI18902
637	DT 776 (Eurostar)
804	EKC137_RL5650
816	EKC169_RL5278
817	EKC193_RL5664
862	IPK-TRI7301
