# Supplementary material for: Identification of New Leaf Rust Resistance Loci in Wheat and Wild Relatives by Array-Based SNP Genotyping and Association Genetics
Source: Front Plant Sci. 2020 Nov 16;11:583738. doi: 10.3389/fpls.2020.583738 (PMC7701059; doi:10.3389/fpls.2020.583738)
Supplement: Supplementary Table 11 — Significant quantitative trait nucleotides (QTNs) and linkage disequilibrium blocks (LDBs) associated with leaf rust severity in the spring and winter diversity panels as identified by association mapping using one single-locus and seven multi-locus models. [file Table_11.XLSX]

## Sheet: Table S11
Table S11 Significant quantitative trait nucleotides (QTNs) and linkage disequilibrium blocks (LDBs) associated with leaf rust severity in the spring and winter diversity panels as identified by association mapping using one single-locus and seven multi-locus models.
QTN or LDB	chromosome	ES position†	CS position‡	Trait§	Method	P-value	FDR	r2 (%)
SPRING DIVERSITY PANEL
Single-locus model
33585-GENE-3735_720	6D	45006739	462275413	MDN	MLM	5.48e-06	0.0465	11.233
Multi-locus models
77798-wsnp_Ex_c3372_6195001	1A	18611297	257573729	SK	ISIS EM-BLASSO	1.24e-07	0.00105065	6.3831
25356-Excalibur_c33567_363	1A	29244854	427819541	SK	mrMLM	3.7e-05	0.0448868	17.6149
45449-Kukri_c44500_315	1A	51373780	586952125	All locations	mrMLM	1.2e-05	0.0127706	7.4277
79341-wsnp_Ex_rep_c67474_66076379	1A	51947254	591093391	OTT	FASTmrMLM	7.72e-08	0.000655023	8.8116
					pLARmEB	4.72e-10	4.01e-06	9.2034
7123-BS00022505_51	1B	1051097	4347120	All locations	ISIS EM-BLASSO	8.27e-06	0.0100313	4.943
					FASTmrEMMA	2.03e-06	0.00573899	5.0673
					pLARmEB	1.23e-10	5.21e-07	6.8347
					FASTmrMLM	3.52e-09	9.95e-06	7.2203
					pKWmEB	2.19e-07	0.00093095	8.4632
47637-Kukri_c75399_226	1B	28482765	408656937	All locations	FASTmrMLM	1.64e-10	6.94e-07	7.217
				MDN	FASTmrMLM	8.99e-07	0.00190808	5.0837
					mrMLM	2.72e-05	0.0256448	2.7081
					pKWmEB	4.87e-09	1.38e-05	6.2428
					pLARmEB	8.2e-06	0.0139151	3.2139
6619-BS00015519_51	1B	52408790	660528121	All locations	ISIS EM-BLASSO	8.61e-07	0.0018264	2.8998
					pKWmEB	1.78e-05	0.0189307	3.9358
28820-Excalibur_c7684_54	1B	52412153	660531484	All locations	ISIS EM-BLASSO	5.25e-06	0.00892045	2.3552
47907-Kukri_c8211_159	1D	2986206	9875153	MDN	mrMLM	4.66e-05	0.0329568	2.3351
					pLARmEB	2.78e-08	7.85e-05	4.7667
57419-RAC875_c38580_350	1D	45383013	460254487	All locations	FASTmrMLM	4.94e-09	1.05e-05	17.013
31871-GENE-0416_480	1D	48928482	476257353	MDN	pKWmEB	1.09e-05	0.0102971	2.3312
14845-CAP8_c607_659	2A	35161420	504711045	OTT	mrMLM	3.76e-06	0.0106327	2.3088
55821-RAC875_c25628_180	2B	2160654	8273044	SK	ISIS EM-BLASSO	1.28e-05	0.027208	3.9429
					mrMLM	1.81e-06	0.00384482	4.2468
					pLARmEB	3.77e-05	0.0290847	2.6483
24825-Excalibur_c2933_1350	2B	2178499	8290437	All locations	pKWmEB	8.99e-06	0.0108983	6.7581
36726-Jagger_c7188_67	2B	23707426	180561127	MDN	ISIS EM-BLASSO	2.65e-05	0.0374719	2.8677
					pKWmEB	1.09e-08	2.31e-05	8.6633
					pLARmEB	2.86e-05	0.0404488	2.2566
76662-wsnp_Ex_c14771_22883575	2B	24791503	191734319	SK	FASTmrMLM	1.28e-05	0.0363442	2.8176
					mrMLM	8.81e-06	0.01247	5.2477
					pKWmEB	1.84e-05	0.0311592	5.6218
					pLARmEB	4.44e-06	0.00538714	3.6469
45381-Kukri_c43745_1935	2B	48645317	578601210	MDN	mrMLM	2.27e-05	0.0275782	2.4466
4154-BobWhite_c6365_385	2B	63486521	731895391	MDN	FASTmrEMMA	1.16e-06	0.00196692	3.8175
					ISIS EM-BLASSO	4.58e-08	0.000194503	4.4142
					mrMLM	6.67e-05	0.0404197	3.4781
					pKWmEB	6.41e-08	0.00010889	6.1443
73196-Tdurum_contig71365_233	2B	64167472	738410414	All locations	pKWmEB	1.55e-06	0.00328319	4.6932
14959-CAP8_c8516_542	2B	65498494	749028333	OTT	mrMLM	1.49e-05	0.0316312	12.2746
46560-Kukri_c55909_1109	2B	68834352	770681399	OTT	FASTmrMLM	9e-07	0.00382144	7.9214
					pLARmEB	1.16e-05	0.0163721	4.7929
29707-Excalibur_rep_c101288_130	2D	5412507	17169662	OTT	ISIS EM-BLASSO	1.37e-07	0.000583615	7.5658
74411-tplb0030j08_1960	2D	7620762	27928724	MDN	mrMLM	2.56e-07	0.000723168	22.1054
66898-Tdurum_contig11028_533	2D	16684984	87406015	MDN	pKWmEB	4.6e-05	0.0390083	3.6502
5774-BS00000905_51	2D	34098230	369762241	All locations	pKWmEB	6.68e-07	0.00189119	5.0299
66206-Tdurum_contig10048_447	2D	65490828	635229168	OTT	pKWmEB	2.98e-06	0.00842045	3.4467
7692-BS00028660_51	3A	32940002	507467861	All locations	mrMLM	2.87e-05	0.0221142	1.1044
37081-JD_c1636_113	3A	50135525	672556342	MDN	mrMLM	1.2e-06	0.00253707	7.9699
14695-CAP8_c3568_256	3A	57869333	724200935	SK	mrMLM	2.8e-08	0.000237339	9.9815
					pLARmEB	4.02e-06	0.00568598	6.7971
50704-Kukri_s117946_404	3A	60930664	739734944	OTT	FASTmrMLM	2.73e-06	0.00771144	4.882
					pLARmEB	3.53e-07	0.00149909	4.5992
75559-wsnp_BE499016B_Ta_2_1	3B	49806506	661016320	All locations	mrMLM	3.32e-08	0.000140984	11.9421
				MDN	mrMLM	5.52e-05	0.0360171	2.3064
28781-Excalibur_c76110_101	3B	60541780	760137269	All locations	FASTmrMLM	4.68e-06	0.00795035	3.7955
					mrMLM	9.3e-06	0.0112732	5.0927
4262-BobWhite_c6974_329	3D	41037831	460250774	All locations	mrMLM	6.45e-06	0.0109499	2.6867
35630-IACX1049	3D	51566664	551981733	MDN	mrMLM	9.97e-08	0.000423201	3.7532
67877-Tdurum_contig13140_69	4A	6864193	59321657	SK	FASTmrMLM	1.86e-05	0.0394545	3.1143
					pKWmEB	4.37e-07	0.00123747	7.7587
					pLARmEB	1.61e-05	0.0136319	2.4916
47419-Kukri_c67793_237	4A	34449488	595821093	SK	mrMLM	5.9e-06	0.0100148	4.0301
54888-RAC875_c19718_551	4A	36299321	603453604	All locations	mrMLM	1.34e-05	0.0126476	3.3204
				MDN	mrMLM	2.75e-06	0.00466716	4.4456
58552-RAC875_c49370_327	4A	41722672	629917691	All locations	mrMLM	1.43e-05	0.0121671	1.1184
23633-Excalibur_c21395_291	4A	55187647	734000589	SK	FASTmrMLM	3.15e-07	0.00267582	4.9667
53152-RAC875_c10704_67	4B	14638311	154114340	MDN	ISIS EM-BLASSO	4.51e-09	3.83e-05	7.7827
62918-RAC875_rep_c72961_977	4B	38658268	616999234	OTT	mrMLM	4.59e-08	0.000389531	6.0579
58215-RAC875_c46098_110	4B	46695410	669559717	All locations	mrMLM	7.37e-06	0.0104241	3.2586
55110-RAC875_c2099_2066	4B	46800650	670439103	All locations	pKWmEB	5.53e-05	0.042674	5.0652
24829-Excalibur_c29380_255	5A	3431397	26469747	OTT	FASTmrEMMA	5.95e-07	0.00252364	8.3224
					pKWmEB	4.08e-06	0.00866157	12.4011
					pLARmEB	1.45e-06	0.00307678	6.3
46209-Kukri_c52_225	5A	41481632	559070986	OTT	FASTmrEMMA	2.21e-05	0.037453	5.3404
					ISIS EM-BLASSO	2.26e-05	0.0479178	5.4103
27236-Excalibur_c51589_200	5A	41813185	561660942	All locations	mrMLM	1.08e-12	9.21e-09	11.2932
45725-Kukri_c47057_758	5B	32299434	447840598	SK	mrMLM	9.51e-07	0.00269182	4.2201
30867-Excalibur_rep_c67473_320	5B	38911880	506789600	MDN	pKWmEB	9.31e-07	0.00131706	5.0506
30952-Excalibur_rep_c68362_62	5B	64015960	695992792	SK	ISIS EM-BLASSO	1.61e-06	0.00455864	4.3185
					pLARmEB	6.35e-06	0.00674321	2.7437
1281-BobWhite_c19443_131	5D	42312044	442701407	OTT	mrMLM	3.12e-07	0.00132623	6.952
14533-CAP8_c145_89	5D	60487953	547273518	All locations	FASTmrMLM	1.62e-05	0.0229037	3.3315
					pKWmEB	1.86e-06	0.00262909	5.5284
					pLARmEB	1.36e-05	0.0192223	2.8096
				MDN	FASTmrEMMA	1.55e-08	4.37e-05	5.8637
					pKWmEB	4.7e-10	2e-06	8.7217
				SK	ISIS EM-BLASSO	4.1e-07	0.00173991	6.325
					pLARmEB	1.5e-05	0.0141226	3.3425
49205-Kukri_rep_c106820_591	5D	60847831	548880858	MDN	mrMLM	2.55e-05	0.0270247	8.59
4362-BobWhite_c7604_254	5D	61181963	550206088	All locations	mrMLM	1.68e-07	0.000356439	5.2371
4361-BobWhite_c7604_181	5D	61182036	550206161	MDN	FASTmrMLM	5.42e-12	2.3e-08	14.1346
					ISIS EM-BLASSO	6.44e-07	0.00109392	6.7262
					pLARmEB	1.88e-11	7.97e-08	11.0479
11863-BS00094333_51	5D	63500457	559922461	All locations	FASTmrEMMA	5.43e-09	4.61e-05	8.3914
					FASTmrMLM	1.22e-15	1.04e-11	9.5627
					ISIS EM-BLASSO	2.69e-14	2.28e-10	8.3824
					pKWmEB	3.5e-09	2.97e-05	7.6131
					pLARmEB	7.73e-12	6.56e-08	6.5246
8077-BS00037002_51	6A	881698	2972683	MDN	FASTmrEMMA	5.69e-07	0.0012078	5.8042
					FASTmrMLM	8.68e-06	0.014743	3.7396
					pKWmEB	1.21e-06	0.00147217	3.7905
					pLARmEB	6.43e-07	0.00136552	4.2365
10105-BS00067630_51	6A	1330413	5221726	SK	pKWmEB	4.88e-06	0.0103633	7.7214
2064-BobWhite_c27145_318	6A	44504056	598635853	OTT	pKWmEB	8.91e-09	7.56e-05	6.4312
47927-Kukri_c8239_987	6B	5138821	25914950	MDN	mrMLM	1.47e-08	0.000124571	4.6119
31558-Excalibur_s113695_111	6B	38090242	556491270	All locations	FASTmrEMMA	8.68e-06	0.0184288	3.9821
					ISIS EM-BLASSO	1.54e-07	0.000435547	4.4536
60190-RAC875_c68525_284	6B	46394530	657946526	SK	mrMLM	3.47e-07	0.00147297	13.2605
8425-BS00046264_51	6B	52998819	704974282	OTT	FASTmrMLM	1.83e-05	0.0310303	3.0085
					pLARmEB	1.41e-05	0.0170513	2.3375
5593-BobWhite_rep_c66074_232	6B	53384033	706118869	All locations	FASTmrEMMA	7.44e-07	0.00315883	5.1133
					ISIS EM-BLASSO	6.71e-06	0.00949085	3.5552
					pKWmEB	5.5e-05	0.0466613	4.3661
					pLARmEB	1.15e-05	0.0195969	2.0954
13973-CAP7_c2923_366	6D	18202791	129784133	OTT	FASTmrEMMA	8.35e-07	0.0023623	11.5621
					ISIS EM-BLASSO	1.03e-07	0.000873688	11.8349
50713-Kukri_s118416_65	7A	23823496	167271145	MDN	FASTmrEMMA	2.48e-09	1.05e-05	19.5971
26882-Excalibur_c4759_564	7A	29050417	232751332	OTT	FASTmrEMMA	2.42e-07	0.00205805	7.3434
					ISIS EM-BLASSO	1.24e-05	0.0349974	4.3662
					pLARmEB	1.11e-06	0.0031386	6.3609
687-BobWhite_c1469_112	7A	41976735	515009750	All locations	pLARmEB	2.71e-07	0.000765835	5.1286
65210-RFL_Contig6074_1058	7A	58881807	691535765	MDN	mrMLM	2.89e-05	0.0245209	2.1725
25155-Excalibur_c3188_1352	7A	59180229	692879432	SK	pKWmEB	1.93e-09	1.64e-05	15.5494
81116-wsnp_Ra_c35321_43882919	7A	59181369	692880572	SK	FASTmrMLM	4.17e-06	0.0176899	10.3694
30143-Excalibur_rep_c105674_315	7A	62516095	712307419	All locations	ISIS EM-BLASSO	2.47e-05	0.0261798	1.9631
71429-Tdurum_contig43523_1458	7B	5580849	47742258	OTT	FASTmrEMMA	1.34e-05	0.0285362	4.432
					FASTmrMLM	8e-06	0.0169706	4.8245
30869-Excalibur_rep_c67475_1759	7B	33416114	498523612	MDN	FASTmrMLM	5.23e-07	0.00147923	4.8388
					ISIS EM-BLASSO	7.39e-08	0.000208995	5.7355
					mrMLM	2.98e-05	0.0229715	5.931
80349-wsnp_Ku_c29256_39161320	7B	37020602	539232386	All locations	pKWmEB	1.82e-06	0.00309162	5.2293
7573-BS00025286_51	7B	44846714	636508176	All locations	pKWmEB	1.79e-05	0.0169283	2.2947
74097-tplb0021f14_1700	7B	46943544	653898244	All locations	mrMLM	4.84e-08	0.000136972	9.459
31227-Excalibur_rep_c74234_183	7B	47036067	655037014	All locations	ISIS EM-BLASSO	5.41e-08	0.000229735	5.1042
75603-wsnp_BE605194B_Ta_2_1	7B	47295113	657932119	All locations	pLARmEB	6.97e-06	0.014791	4.2358
79099-wsnp_Ex_rep_c104090_88891443	7B	50479133	687803644	SK	pKWmEB	8.57e-09	3.64e-05	12.5196
9595-BS00065623_51	7D	1064876	4005296	MDN	FASTmrEMMA	2.96e-10	2.51e-06	11.1734
					pKWmEB	1.25e-11	1.06e-07	18.3956
22812-Excalibur_c16580_388	7D	4312102	18438257	MDN	pKWmEB	1.09e-05	0.0115283	7.233
19377-D_GDS7LZN02FSYZC_227	7D	11047160	58491641	OTT	pLARmEB	4.26e-06	0.00723247	5.0703
33938-GENE-4375_382	7D	42581935	465165900	MDN	mrMLM	7.64e-06	0.0108153	5.7298
79862-wsnp_JD_c69_109951	Un	2839998	24402452	MDN	FASTmrMLM	2.34e-13	1.99e-09	13.4635
					ISIS EM-BLASSO	2.56e-07	0.000542371	6.4361
					pLARmEB	5.28e-13	4.48e-09	10.9584
12610-BS00110940_51	Un	10693539	81996418	OTT	pKWmEB	1.34e-08	5.7e-05	7.9272
Multi-locus model RTM¶
77798-wsnp_Ex_c3372_6195001	1A	18611297	257573729	SK	RTM	1.41e-05	0.0296	5.79124
9566 - 7076	1B	2295103-2295454	8559397-8559748	All locations	RTM	6.86e-05	0.0433	3.17915
2192-BobWhite_c28341_51	1D	18582539	204295576	SK	RTM	1.41e-05	0.0222	NA
9578-BS00065548_51	2A	21567243	148866377	All locations	RTM	9.72e-07	0.00204	3.87835
51049-Ra_c13247_528	2A	49404378	675079920	All locations	RTM	5.01e-05	0.0395	1.90467
26314-Excalibur_c42248_663	2B	1649760	6715740	All locations	RTM	2.49e-05	0.0224	3.07297
65093-RFL_Contig5709_3312	3B	11243385	66581492	All locations	RTM	1.33e-05	0.014	2.63132
5332-BobWhite_rep_c63085_120	3B	2450304	9780568	All locations	RTM	6.66e-05	0.0467	2.03557
48662-Kukri_rep_c101532_1046	3D	58593371	591985403	SK	RTM	4.93e-05	0.0623	4.6567
22324-Excalibur_c13811_1086	4A	53364616	723810464	SK	RTM	2.16e-06	0.0136	7.57965
66289 - 8437	5A	6057812-6149055	48464957-49956315	OTT	RTM	6.16e-06	0.0194	9.71713
38458-Ku_c1454_984	5D	2722477	22378179	MDN	RTM	4.89e-07	0.00154	7.20123
14533-CAP8_c145_89	5D	60487953	547273518	All locations	RTM	1.77e-07	0.000559	8.11629
				MDN	RTM	3.12e-06	0.00656	5.29485
72401-Tdurum_contig5486_177	6B	13057844	90280258	SK	RTM	3.31e-06	0.0105	9.28086
46716-Kukri_c58096_480	6B	54893406	712390096	OTT	RTM	5.11e-09	3.22e-05	14.6707
12939 - 12245	6D	45904101-45922540	465742757-465959637	MDN	RTM	1.51e-07	0.000956	10.3505
50713-Kukri_s118416_65	7A	23823496	167271145	MDN	RTM	5.23e-06	0.00825	4.36904
8051 - 78361	7A	31385701-31402375	275545643-275920469	All locations	RTM	1.23e-10	7.77e-07	13.0475
36277 - 73863	7B	30390404-30405626	457383441-457401612	All locations	RTM	2.34e-06	0.00296	5.30177
58340-RAC875_c4732_1672	7B	36390764	533774856	SK	RTM	7.31e-05	0.0769	2.96048
72089-Tdurum_contig50574_304	7B	41519004	597463583	All locations	RTM	1.54e-06	0.00243	4.78564
WINTER DIVERSITY PANEL
Single-locus model
18025-D_GB5Y7FA01EE4DJ_242	1D	31905163	361914448	MDN	MLM	9.54e-07	0.00265	24.366
16342-D_contig28058_60	1D	32600647	366674212	MDN	MLM	2.03e-07	0.0017	18.46
46794-Kukri_c59403_339	2D	14704214	75001895	MDN	MLM	5.68e-07	0.00237	19.716
19215-D_GDRF1KQ02GC5EV_278	5D	23857890	301127151	MDN	MLM	1.81e-06	0.00378	18.991
Multi-locus models
10050-BS00067436_51	1A	49651471	578204373	MDN	FASTmrMLM	3.15e-06	0.0131402	12.7162
38236-Ku_c11394_862	1B	24041649	339908061	All locations	ISIS EM-BLASSO	2.13e-05	0.0444265	17.3601
24999-Excalibur_c30667_102	1B	25416491	360517459	MDN	pLARmEB	2.15e-07	0.000597915	6.2048
8318-BS00042340_51	1B	48306563	630700832	All locations	mrMLM	2.12e-07	0.00176872	4.5665
21002-Ex_c6145_2193	1D	4064972	12534520	MDN	mrMLM	1.27e-05	0.052978	7.7607
16342-D_contig28058_60	1D	32600647	366674212	MDN	ISIS EM-BLASSO	1.4e-07	0.00058401	7.4463
					pLARmEB	2.96e-06	0.00493906	5.9943
				OTT	ISIS EM-BLASSO	3.83e-05	0.0532562	4.8724
					pLARmEB	3.07e-05	0.051226	5.6931
27190-Excalibur_c50934_159	2A	16172355	85289098	OTT	mrMLM	1.97e-09	1.64357e-05	14.08
15473-D_contig08350_924	2B	34598677	394098064	MDN	FASTmrEMMA	1.27e-06	0.0105956	15.7878
19356-D_GDS7LZN02F3V0T_214	2D	4447245	14117424	MDN	pKWmEB	1.27e-06	0.00211912	10.4371
27281-Excalibur_c5199_423	2D	57761712	593270920	MDN	FASTmrMLM	3.3e-06	0.0091773	4.8753
30442-Excalibur_rep_c109863_383	3A	1553355	9854380	All locations	mrMLM	2.53e-05	0.0527695	5.8711
25955-Excalibur_c3862_837	3B	23551169	245969143	MDN	FASTmrMLM	5.51e-08	0.000459699	8.5499
79515-wsnp_Ex_rep_c69783_68742690	3B	28373166	379995020	MDN	pLARmEB	1.59e-07	0.000663269	6.6674
52937-RAC875_c101793_136	3D	50833788	547625537	All locations	ISIS EM-BLASSO	1.69e-05	0.0469989	3.0856
74685-tplb0040j04_1007	4A	51060107	708613278	MDN	pKWmEB	5.42e-08	0.000452191	11.5215
37657-JD_c581_466	4A	51837268	713519525	OTT	FASTmrMLM	3.28e-09	2.7365e-05	19.3263
					pKWmEB	9.07e-10	3.78355e-06	12.2061
					pLARmEB	4.46e-06	0.00930244	9.445
74800-tplb0044j06_689	5A	46857370	596013562	OTT	mrMLM	1.71e-05	0.0356663	13.0474
7154-BS00022555_51	5B	31089069	435769407	OTT	pKWmEB	1.87e-06	0.00390035	13.9923
78640-wsnp_Ex_c6548_11355524	5B	31613461	439725143	MDN	ISIS EM-BLASSO	3.49e-10	2.91171e-06	21.7389
					mrMLM	1.63e-12	1.35991e-08	40.1301
					pKWmEB	4.18e-07	0.00116246	22.7733
6745-BS00021735_51	5B	49842188	593943053	OTT	ISIS EM-BLASSO	4.56e-11	3.80441e-07	15.4065
					pLARmEB	1.46e-12	1.21808e-08	24.2947
69972-Tdurum_contig30194_256	5B	56852582	653230498	OTT	mrMLM	1.91e-07	0.000796756	12.8133
53681-RAC875_c13208_684	5B	60914209	680352542	OTT	pKWmEB	4.43e-12	3.69595e-08	18.0763
77355-wsnp_Ex_c24031_33277856	5B	66218292	707133745	All locations	pLARmEB	8.71e-10	7.26675e-06	7.6857
19215-D_GDRF1KQ02GC5EV_278	5D	23857890	301127151	All locations	pLARmEB	1.53e-06	0.00425493	8.1867
78974-wsnp_Ex_c965_1845676	6A	41299205	581747079	All locations	FASTmrMLM	6.19e-07	0.00516432	7.9023
					ISIS EM-BLASSO	1.69e-09	1.40997e-05	8.9312
					pKWmEB	1.39e-06	0.0115968	13.3198
					pLARmEB	2.34e-08	9.76131e-05	4.6091
60427-RAC875_c76675_372	6A	47241601	610199793	MDN	FASTmrMLM	1.28e-05	0.0266976	2.9158
					pKWmEB	3.1e-07	0.00129316	3.5825
					pLARmEB	2.14e-08	0.00017854	4.1337
17318-D_F1BEJMU01DYWUS_134	6D	10958867	58096323	OTT	FASTmrMLM	2.76e-06	0.0115133	3.4391
					pLARmEB	1.82e-06	0.00759213	3.559
15945-D_contig18907_85	6D	45466639	463870710	OTT	FASTmrMLM	6.83e-06	0.0189942	8.5249
					ISIS EM-BLASSO	2.27e-07	0.000631287	11.8743
24038-Excalibur_c23756_1461	7A	1831012	6485654	OTT	ISIS EM-BLASSO	3.56e-06	0.00742527	8.8813
					pLARmEB	2e-06	0.005562	7.9692
25650-Excalibur_c35919_107	7A	30576856	259562231	All locations	mrMLM	9.97e-06	0.0277266	12.1091
34228-GENE-4898_208	7A	46921148	572869014	OTT	ISIS EM-BLASSO	1.13e-07	0.00047138	11.0944
48036-Kukri_c855_2107	7A	61634782	708138675	MDN	ISIS EM-BLASSO	1.32e-05	0.0275319	7.2729
52617-Ra_c73849_639	7B	371126	1255228	OTT	pKWmEB	4.43e-09	1.23198e-05	17.7345
34569-IAAV2530	7D	17619224	102541074	OTT	mrMLM	5.44e-06	0.0151286	8.369
15734-D_contig14443_745	7D	29487395	232496636	MDN	ISIS EM-BLASSO	5.07e-06	0.0140997	3.2952
					pKWmEB	1.08e-06	0.00225261	9.8214
					pLARmEB	1.84e-06	0.00383778	3.4934
8614-BS00052386_51	7D	32681419	289257907	All locations	mrMLM	3.73e-07	0.00155597	18.8344
16386-D_contig28902_391	7D	41569449	456495802	All locations	ISIS EM-BLASSO	1.02e-05	0.0425493	5.0364
23018-Excalibur_c17808_478	7D	58721898	609277272	OTT	ISIS EM-BLASSO	3.3e-05	0.0550638	3.8853
Multi-locus model RTM¶
12157-BS00100994_51	1B	2775088	9936518	MDN	RTM	4.38e-09	1.57e-05	13.61
21002-Ex_c6145_2193	1D	4064972	12534520	MDN	RTM	4.7e-06	0.0056	6.50443
76918-wsnp_Ex_c17852_26612172	2A	24740344	197559361	All locations	RTM	2.39e-08	0.000171	13.796
74910 - 56694	2B	51811064-51907984	622904989-624539187	All locations	RTM	2.63e-05	0.0376	8.13007
17812-D_GA8KES401EQTMF_68	2D	40830648	446313187	MDN	RTM	4.23e-05	0.0302	3.18878
38473 - 76298	3A	32086129-32093558	497649774-497655032	MDN	RTM	9.92e-07	0.00177	2.55084
75655-wsnp_BF429272A_Ta_2_1	3A	32174382	498774691	MDN	RTM	9.92e-07	0.00142	NA
27648 - 2309	3A	47600610-47600943	651627266-651627599	All locations	RTM	8.31e-06	0.0198	7.30491
73056 - 71662	3A	49231993-49262542	662940157-663181023	All locations	RTM	1.95e-05	0.0349	8.9466
79515-wsnp_Ex_rep_c69783_68742690	3B	28373166	379995020	MDN	RTM	4.36e-05	0.0283	2.04665
37657 - 1382	4A	51837268	713519525-713523112	OTT	RTM	1.14e-10	8.15e-07	33.7683
61163-RAC875_c96615_107	5A	24174452	403876844	MDN	RTM	2.43e-05	0.0193	1.5549
19215-D_GDRF1KQ02GC5EV_278	5D	23857890	301127151	MDN	RTM	5.97e-06	0.0061	6.10962
15609-D_contig11260_295	5D	56316822	526292356	All locations	RTM	4.08e-06	0.0146	9.03557
				MDN	RTM	7.84e-11	5.6e-07	21.5964
39827 - 4395	7B	16796983-16798817	181035062-181036896	MDN	RTM	2.44e-07	0.000581	5.76121
5616-BobWhite_rep_c66630_331	7B	43918268	624351237	MDN	RTM	6.23e-06	0.00557	3.26525
† Position on the concatenated exome sequence (ES) of Chinese Spring (includes high-confidence genes and up to 5Kb flanking sequences)
‡ Position on the Chinese Srping (CS) reference genome sequence v.1.0 (IWGSC 2018)
§ MDN, Morden; OTT, Ottawa; SK, Saskatoon
¶ For significant SNP LD blocks identified by RTM, only the SNP index are shown.
