# Supplementary material for: Identification of New Leaf Rust Resistance Loci in Wheat and Wild Relatives by Array-Based SNP Genotyping and Association Genetics
Source: Front Plant Sci. 2020 Nov 16;11:583738. doi: 10.3389/fpls.2020.583738 (PMC7701059; doi:10.3389/fpls.2020.583738)
Supplement: Supplementary Table 13 — Quantitative trait nucleotides (QTNs) located within flanking markers of leaf rust (Lr) resistance genes positioned onto the Chinese Spring reference genome sequence v1.0 (IWGSC, 2018) (A), within the same linkage disequilibrium block (LDB) (B), or a neighboring LDB (C). [file Table_13.XLSX]

## Sheet: Table S13A
Table S13A Quantitative trait nucleotides (QTNs) located within flanking markers of leaf rust (Lr) resistance genes positioned onto the Chinese Spring reference genome sequence v1.0 (IWGSC 2018).
Lr gene	Lr gene flanking region	QTNs	Chromosome	ES position†	CS position‡	Trait§	Method	FDR	r2 (%)	KW¶	Gene ID	Gene annotation	Gene annotation
Lr75	71600965-153924534	26303-Excalibur_c4215_1327	1B	11454914	95323618	IT TDBG2	mrMLM	0.00181549	23.7307	ns	TraesCS1B02G093900	Winged helix-like DNA-binding domain	DNA-directed RNA polymerase III subunit RPC3
Lr13	138117619-197349665	36726-Jagger_c7188_67	2B	23707426	180561127	LRS SP MDN	pLARmEB	0.0404488	2.2566	****	TraesCS2B02G201400	Signilling	COBRA-like protein
							ISIS EM-BLASSO	0.0374719	2.8677
							pKWmEB	2.31e-05	8.6633
		76662-wsnp_Ex_c14771_22883575	2B	24791503	191734319	LRS SP SK	FASTmrMLM	0.0363442	2.8176	****	TraesCS2B02G209400
							mrMLM	0.01247	5.2477
							pKWmEB	0.0311592	5.6218
							pLARmEB	0.00538714	3.6469
Lr15	36439202-72660599	49685-Kukri_rep_c115699_270	2D	10389133	39829875	IT TDBG2	FASTmrEMMA	0.0114989	5.7801	**	TraesCS2D02G090100	Serpin superfamily
Lr27	8344499-16219598	18893-D_GCE8AKX02HMJXL_374	3B	3636964	15138756	IT MBDS	MLM	0.00207	12.554	****	TraesCS3B02G032600	Jacalin-like lectin domain
							pKWmEB	2.46e-06	5.4365
							FASTmrEMMA	0.00690111	4.0071
							ISIS EM-BLASSO	0.0269	2.9122
							pLARmEB	0.000261634	2.4744
							mrMLM	3.76e-05	1.8641
						IT MBRJ	pKWmEB	0.0013532	3.0155	****
							ISIS EM-BLASSO	0.00673077	2.9764
						IT MGBJ	pKWmEB	0.0253129	1.5291	****
		65093-RFL_Contig5709_3312	3B	2450304	9780568	LRS SP SK	RTM	0.0467	2.03557	ns	TraesCS3B02G022500	Glycine-rich domain-containing protein-like
lr28	732772923-737197805	23633-Excalibur_c21395_291	4A	55187647	734000589	LRS SP SK	FASTmrMLM	0.00267582	4.9667	*	TraesCS4A02G474900	Leucine-rich repeat domain superfamily	NB-ARC, coiled-coil domain, P-loop NTPase
Lr12	544649745-568556214	11789-BS00093089_51	4B	32945077	552827949	IT TDBG1	FASTmrEMMA	7.01e-05	13.8227	****	TraesCS4B02G274900	Peptidase S8 propeptide/proteinase inhibitor I9 superfamily	Subtilisin-like protease, fibronectin type-III domain
Lr49	608252156-640976653	38863-Ku_c2346_1339	4B	39423969	623066948	IT TDBG2	mrMLM	0.0111804	4.7875	**	TraesCS4B02G332500	Fatty acid hydroxylase
						IT TJBJ	pKWmEB	9.44e-07	10.4633	**
							FASTmrMLM	0.00852737	6.1045
							pLARmEB	0.0365861	4.5639
		62918-RAC875_rep_c72961_977	4B	38658268	616999234	LRS SP OTT	mrMLM	0.000389531	6.0579	**	TraesCS4B02G325900	Ubiquitin-like domain superfamily	UBA-like superfamily
Lr64	609288614-614165744	60427-RAC875_c76675_372	6A	47241601	610199793	LRS WP MDN	pLARmEB	0.000179	4.1337	ns	TraesCS6A02G401900
							FASTmrMLM	0.0267	2.9158
							pKWmEB	0.00129	3.5825
Lr19	605875095-623052562	15958-D_contig19288_196	7D	60975397	619884620	IT MBRJ	FASTmrMLM	0.0383215	3.6209	ns	TraesCS7D02G523200	Protein ENHANCED DISEASE RESISTANCE 2, C-terminal	START-like domain superfamily
		23018-Excalibur_c17808_478	7D	58721898	609277272	LRS WP OTT	ISIS EM-BLASSO	0.0551	3.8853	ns	TraesCS7D02G503700	Protein kinase, ATP binding site
† Position on the concatenated exome sequence (ES) of Chinese Spring (includes high-confidence genes and up to 5Kb flanking sequences)
‡ Position on the Chinese Srping (CS) reference genome sequence v.1.0 (IWGSC 2018)
§ IT, infection type; LRS, leaf rust severity; SP, spring panel; WP, winter panel; MDN, Morden; OTT, Ottawa; SK, Saskatoon
4 KW, Kruskal–Wallis statistical test; significance levels “ns”,“*”, “**”, “***” and “****” correspond to not significant and P-values ≤ 0.05, 0.01, 0.001 and 0.0001, respectively

## Sheet: Table S13B
Table S13B Quantitative trait nucleotides (QTNs ) located within the same linkage disequilibrium block (LDB) as leaf rust (Lr) resistance genes positioned onto the Chinese Spring reference genome sequence v1.0 (IWGSC 2018).
Lr gene	Approximate gene position	QTN	Chromosome	ES position†	CS position‡	LDB	Intra-block D'§	Trait¶	Method	P-value	FDR	r2 (%)	KW¥	GeneID	Gene annotation	Gene annotation
Lr1	561644438	11863-BS00094333_51	5D	63500457	559922461	5D:559922461-561795330	0.858	LRS SP All locations	pLARmEB	7.73e-12	6.56e-08	6.5246	***	TraesCS5D02G557600	Leucine-rich repeat domain superfamily	NB-ARC, coiled-coil domain, P-loop NTPase
									FASTmrMLM	1.22e-15	1.04e-11	9.5627
									FASTmrEMMA	5.43e-09	4.61e-05	8.3914
									ISIS EM-BLASSO	2.69e-14	2.28e-10	8.3824
									pKWmEB	3.5e-09	2.97e-05	7.6131
Lr34	47412062	19354-D_GDS7LZN02F1Q5F_180	7D	8876753	45129712	7D:45129712:51781960	0.536	IT TDBG1	mrMLM	1.79e-05	0.0290286	9.1464	***	TraesCS7D02G076400	3-ketoacyl-CoA synthase	3-Oxoacyl-[acyl-carrier-protein (ACP)] synthase III
								IT MGBJ	mrMLM	3.78e-06	0.0122315	14.2699	****
									FASTmrMLM	3.55e-07	0.00344656	9.3264
								IT TJBJ	pKWmEB	6.48e-06	0.00899057	14.0191	****
Lr16, Lr75	<8228548	26314-Excalibur_c42248_663	2B	1649760	6715740	2B:6210157:17783697		LRS SP All locations	RTM	2.49e-05	0.0224	3.07297	****	TraesCS2B02G013500
		55821-RAC875_c25628_180	2B	2160654	8273044	2B:6210157:17783697	0.567	LRS SP SK	pLARmEB	3.77e-05	0.0290847	2.6483	ns	TraesCS2B02G017800
									mrMLM	1.81e-06	0.00384482	4.2468
									ISIS EM-BLASSO	1.28e-05	0.027208	3.9429
Lr32	<25190590	24328-Excalibur_c25515_95	3D	7067399	28331100	3D:22087639-28331100	0.848	IT MBDS	FASTmrEMMA	4.13e-09	4.01e-05	4.823	****	TraesCS3D02G064200	Protein kinase-like domain	Serine/threonine-protein kinase
								IT TJBJ	ISIS EM-BLASSO	1.08e-08	0.000104903	7.6898	****
									pKWmEB	1.56e-07	0.000504851	6.5747
									pLARmEB	2.26e-07	0.00219728	5.241
									FASTmrMLM	3.73e-06	0.00906202	5.2141
									FASTmrEMMA	3e-06	0.0291061	4.4751
† Position on the concatenated exome sequence (ES) of Chinese Spring (includes high-confidence genes and up to 5Kb flanking sequences)
‡ Position on the Chinese Srping (CS) reference genome sequence v.1.0 (IWGSC 2018)
§ Intra-block D' were calculated by taking the average of all pairwise D' in a haplotype block
¶ IT, infection type; LRS, leaf rust severity; SP, spring panel; SK, Saskatoon
¥ KW, Kruskal–Wallis statistical test; significance levels “ns”,“*”, “**”, “***” and “****” correspond to not significant and P-values ≤ 0.05, 0.01, 0.001 and 0.0001, respectively

## Sheet: Table S13C
Table S13C Quantitative trait nucleotides (QTNs) located within a neighboring linkage disequilirium block (LDB) of one containing a leaf rust (Lr) resistance gene positioned onto the Chinese Spring reference genome sequence v1.0 (IWGSC 2018).
Lr gene	Approximate gene position	QTN	Chromosome	ES position†	CS position‡	LDB	Inter-block D'§	Trait¶	Method	FDR	r2 (%)	KW¥	Gene ID	Gene annotation	Gene annotation
Lr54	>637443897	23770-Excalibur_c22201_907	2D	66392054	638613120	2D:638613120:641603488 2D:635595000:638141003	0.626	IT TDBG1	pKWmEB	0.0155072	6.1587	**	TraesCS2D02G573500
									ISIS EM-BLASSO	0.00503182	3.925
		64223-RFL_Contig3121_1979	2D	68977727	648470008	2D:641963416:649147452 2D:635595000:638141003	0.666	IT MBDS	pKWmEB	0.0391215	5.8499	ns	TraesCS2D02G595000	Leucine-rich repeat-containing N-terminal, plant-type	Protein kinase-like domain
Lr18	~697682419	30952-Excalibur_rep_c68362_62	5B	64015960	695992792	5B:695705144-696189453 5B:696490959-700236129	0.44	LRS SP SK	pLARmEB	0.00674321	2.7437	*	TraesCS5B02G541500	Leucine-rich repeat domain superfamily	NB-ARC, coiled-coil domain, P-loop NTPase
									ISIS EM-BLASSO	0.00455864	4.3185
† Position on the concatenated exome sequence (ES) of Chinese Spring (includes high-confidence genes and up to 5Kb flanking sequences)
‡ Position on the Chinese Srping (CS) reference genome sequence v.1.0 (IWGSC 2018)
§ Inter-block D' were calculated by taking the average of all pairwise D' between the two haplotype blocks
¶ IT, infection type; LRS, leaf rust severity; SP, spring panel; SK, Saskatoon
¥ KW, Kruskal–Wallis statistical test; significance levels “ns”,“*” and “**” correspond to not significant and P-values ≤ 0.05 and 0.01, respectively
